# Supplementary material for: Detecting Square Grid Structure in an Animal Neuronal Network
Source: NeuroSci. 2022 Feb 3;3(1):91–103. doi: 10.3390/neurosci3010007 (PMC11523746; doi:10.3390/neurosci3010007)
Supplement: Supplementary file 1 [file neurosci-03-00007-s001.zip › convert_original_data_R.txt]

setwd("C:/R")
dat=read.csv("traced-roi-connections.csv", header=T, as.is=T)
library(igraph)
# store third column values, roi, in a vector with unique roi's
roi2 <- sort(unique(dat[,3]))
for (val in roi2) {
   cat("roi: ", val,"\n")
   # print(val)
   # head(newdat)
   newdat <- dat[with(dat, roi %in% val),]
   # weights set to value of 1
   newdat[,"weight"] <- 1
   filename = paste("newdat_unweighted_", val, ".csv", sep="")
   write.csv(newdat, file = filename)
}
