# Supplementary material for: Detecting Square Grid Structure in an Animal Neuronal Network
Source: NeuroSci. 2022 Feb 3;3(1):91–103. doi: 10.3390/neurosci3010007 (PMC11523746; doi:10.3390/neurosci3010007)
Supplement: Supplementary file 1 [file neurosci-03-00007-s001.zip › display_network_and_grids_py.txt]

import numpy as np
import pandas as pd
import csv
import networkx as nx
import matplotlib.pyplot as plt
import glob

# mount google drive
from google.colab import drive
drive.mount('/content/drive')

# supports os.linesep for printing newlines to a file
import os
# append date to filename
from datetime import datetime

# verbiose error report in numpy 
np.seterr('raise')

# iterate through all comma-delimited formatted files in colab directory
res = [f for f in glob.glob('/content/drive/MyDrive/*.csv')]
for f in res:
    print(f)
    df=pd.read_csv(f,header=0)
    # display(df)
    # print file name from glob output
    first_column = df.columns[0]
    roi_column = df.columns[3]
    roi_name = str(df.loc[1][3])
    # print roi name from second row
    print("roi: " + str(df.loc[1][3]))
    df = df.drop([first_column],axis=1)
    df = df.drop([roi_column],axis=1)
    # display(df)
    # create temporary file in colab directory for writing the dataframe
    # this file is overwritten by default, if it exists, otherwise it is created as a new file
    df.to_csv('/content/drive/MyDrive/temp_data.txt', index=False, header=False)

    # Graph converts to undirected graph and collapses any multiple edges
    G1 = nx.Graph()
    G1 = nx.read_weighted_edgelist('/content/drive/MyDrive/temp_data.txt', delimiter=',', create_using=nx.Graph, nodetype=str)
    print("Entire Network: " + str(G1))
    # create subgraphs of the connected components sorted by node count
    components_sorted = sorted(nx.connected_components(G1), key=len, reverse=True)
    print("Component " + ": " + str(G1.subgraph(components_sorted[0])))
    list_of_nodes = list(G1.subgraph(components_sorted[0]).nodes)

    # list of nodes with square grid participation
    # replace example list below
    # subset_nodes = {'1660681222', '5813067963', '1534270924', '1444788747'} 

    color_map = []
    for node1 in list_of_nodes:
        color='black'
        for k in subset_nodes:
            if node1 == k:
                color='red'
        color_map.append(color)

    network_file_name = '/content/drive/MyDrive/' + 'graph-' + str(roi_name) + '-' 'labeled' + '.png'
    # Add labels to specific nodes
    plt.figure(figsize=(18,18))
    nx.draw(G1.subgraph(components_sorted[0]),node_size=36,node_color=color_map,with_labels=False)
    plt.savefig(str(network_file_name))
    plt.clf()

print("Finished analysis")
