# Supplementary material for: Detecting Square Grid Structure in an Animal Neuronal Network
Source: NeuroSci. 2022 Feb 3;3(1):91–103. doi: 10.3390/neurosci3010007 (PMC11523746; doi:10.3390/neurosci3010007)
Supplement: Supplementary file 1 [file neurosci-03-00007-s001.zip › grid_search_py.txt]

import numpy as np
import pandas as pd
import csv
import networkx as nx
import matplotlib.pyplot as plt
import glob

# mount google drive
from google.colab import drive
drive.mount('/content/drive')

# supports os.linesep for printing newlines to a file
import os
# append date to filename
from datetime import datetime

# verbiose error report in numpy 
np.seterr('raise')

output_filename = 'output-'
output_filename += str(datetime.now().strftime("%m%d%Y-%H%M"))
output_filename += '.txt'

output_file = open('/content/drive/MyDrive/' + str(output_filename), 'a+')
output_file.close

output_file = open('/content/drive/MyDrive/' + str(output_filename), 'a+')

# iterate through all comma-delimited formatted files in colab directory
res = [f for f in glob.glob('/content/drive/MyDrive/*.csv')]
for f in res:
    output_file.write("NEW FILE" + os.linesep)
    output_file.write(f + os.linesep)
    df=pd.read_csv(f,header=0)
    # display(df)
    # print file name from glob output
    first_column = df.columns[0]
    roi_column = df.columns[3]
    roi_name = str(df.loc[1][3])
    # print roi name from second row
    output_file.write("roi: " + str(df.loc[1][3]) + os.linesep)
    df = df.drop([first_column],axis=1)
    df = df.drop([roi_column],axis=1)
    # display(df)
    # create temporary file in colab directory for writing the dataframe
    # this file is overwritten by default, if it exists, otherwise it is created as a new file
    df.to_csv('/content/drive/MyDrive/temp_data.txt', index=False, header=False)
    # if header=False fixes the header line
    # add a comment '#' character to header line of file
    # Graph converts to undirected graph and collapses any multiple edges
    G1 = nx.Graph()
    # optionally draw graph G1
    # plt.figure(1,figsize=(18,18)) 
    # nx.draw(G1,with_labels=True,node_size=25,font_size=8)
    # plt.show()
    G1 = nx.read_weighted_edgelist('/content/drive/MyDrive/temp_data.txt', delimiter=',', create_using=nx.Graph, nodetype=str)
    output_file.write("Entire Network: " + str(G1) + os.linesep + os.linesep)
    # data structure of networks defined by their interconnected nodes
    # subgraphs = sorted(nx.connected_components(G1),key=len,reverse=True)
    # create formal subgraphs of the connected components
    S = [G1.subgraph(c).copy() for c in nx.connected_components(G1)]
    # print connected components of the network
    output_file.write("Enumerating connected components" + os.linesep)
    for i, sg in enumerate(S):
        output_file.write("Subnetwork " + str(i) + ": " + str(sg) + os.linesep)
        # nx.draw(sg,node_size=25)
        # plt.show()
    output_file.write("\n" + "Analysis of each connected component" + os.linesep)
    for i, sg in enumerate(S):
        # sliding window by node of network component
        list_of_lattice_nodes = []
        list_of_lattice_nodes_append = []
        set_of_lattice_nodes = {}
        output_file.write("Component " + str(i) + ": " + str(sg) + os.linesep)
        count_nodes_component = len(list(sg.nodes))
        output_file.write("Total # of nodes in component: " + str(count_nodes_component) + os.linesep + os.linesep)
        # optionally increase plot size
        # plt.figure(3,figsize=(10,10))
        # draw network component
        # network_file_name = '/content/drive/MyDrive/' + 'graph-' + str(roi_name) + '-' + str(i) + '.png'
        # plt.figure(3,figsize=(12,12))
        # nx.draw(sg,with_labels=True,font_size=8,node_size=25)
        # plt.savefig(str(network_file_name))
        # plt.clf()
        list_of_nodes = list(sg.nodes)
        # iterate through nodes of the network component
        for node1 in list_of_nodes:
            output_file.write("Subnetwork for component " + str(i) + " at node: " + str(node1) + os.linesep)
            list_of_neighbors = []
            list_of_neighbor_nodes = []
            set_of_neighbor_nodes = {}
            neighbor_node_count = 0
            # for readability below, but may instead use recursion
            # find nodes within two steps of the selected node
            for n in sg.neighbors(node1):
                # output_file.write("neighbor1: " + str(n) + os.linesep)
                list_of_neighbors.append(n)
                for m in sg.neighbors(n):
                    # output_file.write("neighbor2: " + str(m) + os.linesep)
                    list_of_neighbors.append(m)
            # set function finds unique elements of the list
            # set returns a specific data type
            set_of_neighbors = set(list_of_neighbors)
            # output_file.write(str(set_of_neighbors) + os.linesep)
            # draw network of set of neighboring nodes
            network_of_neighbors = nx.subgraph(sg, list_of_neighbors)
            list_of_neighbor_nodes = list(network_of_neighbors)
            # printing node list results in overly verbiose output
            # output_file.write("Node list: " + str(list_of_neighbor_nodes) + os.linesep)
            set_of_neighbor_nodes = set(list_of_neighbor_nodes)
            neighbor_node_count = len(set_of_neighbor_nodes)
            output_file.write("Node count: " + str(neighbor_node_count) + os.linesep)
            # output_file.write("Edges: " + str(network_of_neighbors.edges()) + os.linesep)

            if(sg.number_of_nodes() < 36):
                output_file.write("Skipping parameter estimation, component node count < 36" + os.linesep + os.linesep)
                break

            bipartite=nx.bipartite.spectral_bipartivity(network_of_neighbors)
            transitivity=nx.transitivity(network_of_neighbors)

            output_file.write("bipartivity = " + str((round(bipartite,2))) + os.linesep)
            output_file.write("transitivity = " + str(round(transitivity,2)) + os.linesep)

            try:
                # do not compute sigma if transitivity or bipartite is non-square grid
                if(transitivity > 0.20 or bipartite < 0.80):
                    sigma=-9999
                # 100+ node count is not likely a square grid and exceeds available cpu time
                elif(neighbor_node_count > 99):
                    sigma=-999999
                elif(transitivity > 0):
                    sigma=nx.sigma(network_of_neighbors,10,5)
                else:
                    sigma=-99999
            except ZeroDivisionError:
                    sigma=-99999

            if(sigma == -99999):
                output_file.write("sigma = nan" + os.linesep)
            elif(sigma == -9999):
                output_file.write("sigma = not necessary" + os.linesep)
            elif(sigma == -999999):
                output_file.write("sigma = not computed, node count > 99" + os.linesep)
            else:
                output_file.write("sigma = " + str(round(sigma,2)) + os.linesep)

            square_grid_support = 0
            if(transitivity >= 0.00 and transitivity <= 0.20):
                square_grid_support += 1
            if(bipartite >= 0.80 and bipartite <= 1.00):
                square_grid_support += 1
            if(sigma >= 0.00 and sigma <= 0.50):
                square_grid_support += 1
            if(sg.number_of_nodes() >= 36):
                square_grid_support += 1
            if(square_grid_support >= 4):
                output_file.write("Subnetwork supports a square grid arrangement" + os.linesep)
                # total number of nodes stored in total_nodes_component
                for j in list_of_neighbor_nodes:
                    list_of_lattice_nodes_append.append(j)
                network_by_node_file_name = '/content/drive/MyDrive/' + 'graph-' + str(roi_name) + '-' + str(i) + '-' + str(node1) + '.png'
                # optionally increase plot size
                plt.figure(3,figsize=(12,12))
                # draw graph of selected node and neighbors within two steps
                nx.draw(network_of_neighbors,with_labels=True,font_size=8,node_size=25)
                plt.savefig(str(network_by_node_file_name))
                plt.clf()

            output_file.write(os.linesep)
            # erase network_of_neighbors variable
            del network_of_neighbors

        # measure of square gridness by # of node members of square grid
        # divided by total # of nodes in the network component
        set_of_lattice_nodes = set(list_of_lattice_nodes_append)
        if(len(set_of_lattice_nodes) > 0):
            output_file.write("Set of lattice nodes in component " + str(i) + " is " + str(set_of_lattice_nodes) + os.linesep)
        else:
            output_file.write("No lattice nodes in component " + str(i) + os.linesep)
        output_file.write("Count of lattice nodes in component " + str(i) + " is " + str(len(set_of_lattice_nodes)) + os.linesep)
        output_file.write("Count of all nodes in component " + str(i) + " is " + str(count_nodes_component) + os.linesep + os.linesep)
print("Finished analysis")
output_file.close()
