# Supplementary material for: Detecting Square Grid Structure in an Animal Neuronal Network
Source: NeuroSci. 2022 Feb 3;3(1):91–103. doi: 10.3390/neurosci3010007 (PMC11523746; doi:10.3390/neurosci3010007)
Supplement: Supplementary file 1 [file neurosci-03-00007-s001.zip › README.txt]

Python code (rename to .py for use):
display_network_and_grids_py.txt - for creating figure 2. Creates graphs of the largest component of a network from the data file and highlights a subset of nodes of interest. Coded for use of google drive and creates a file named temp_data.txt.

grid_search_py.txt - search for square grid-ness in a sliding window of data derived from a data file. Coded for use of google drive and creates a file named temp_data.txt. A network of a window with >99 nodes is skipped with a warning message in the output, but this event did not occur in the data analysis of this study. A network in a window with 100 nodes is likely not a candidate for square grid-ness because it would require a very high number of nodes and interconnections.

simulate_2d_lattices_py.txt - simulate 2d networks, including lattice types, and estimate parameter values of interest.

simulate_3d_lattices_py.txt - simulate 3d network, including lattice types, and estimate parameter values of interest.

R code:
convert_original_data_R.txt - converts original data file from fruit fly hemibrain project to a format to input to the above python scripts that require it. Before using data file, first convert the AL(L/R) abbreviations to AL2(L/R) where L/R represents either left or right hemisphere. This is to avoid collision in this naming scheme.

Results in text format
results_of_grid_search.txt - output file from the python code grid_search.py. Prints parameter values for the networks in the sliding window based on the data file of the neurons and their connections.

Directory of results named <square_grid_windows>:
square_grid_windows - 46 images files of networks that correpond to each true positive window of the sliding window analysis, where a true positive is a network of a window of data that meets criteria of square grid-ness.
