# Supplementary material for: Detecting Square Grid Structure in an Animal Neuronal Network
Source: NeuroSci. 2022 Feb 3;3(1):91–103. doi: 10.3390/neurosci3010007 (PMC11523746; doi:10.3390/neurosci3010007)
Supplement: Supplementary file 1 [file neurosci-03-00007-s001.zip › results_of_grid_search.txt]

NEW FILE
/content/drive/MyDrive/newdat_unweighted_AL2(L).csv
roi: AL2(L)
Entire Network: Graph with 124 nodes and 446 edges

Enumerating connected components
Subnetwork 0: Graph with 2 nodes and 1 edges
Subnetwork 1: Graph with 19 nodes and 26 edges
Subnetwork 2: Graph with 99 nodes and 417 edges
Subnetwork 3: Graph with 2 nodes and 1 edges
Subnetwork 4: Graph with 2 nodes and 1 edges

Analysis of each connected component
Component 0: Graph with 2 nodes and 1 edges
Total # of nodes in component: 2

Subnetwork for component 0 at node: 703351975
Node count: 2
Skipping parameter estimation, component node count < 36

No lattice nodes in component 0
Count of lattice nodes in component 0 is 0
Count of all nodes in component 0 is 2

Component 1: Graph with 19 nodes and 26 edges
Total # of nodes in component: 19

Subnetwork for component 1 at node: 1729935421
Node count: 16
Skipping parameter estimation, component node count < 36

No lattice nodes in component 1
Count of lattice nodes in component 1 is 0
Count of all nodes in component 1 is 19

Component 2: Graph with 99 nodes and 417 edges
Total # of nodes in component: 99

Subnetwork for component 2 at node: 693927941
Node count: 69
bipartivity = 0.5
transitivity = 0.36
sigma = not necessary

Subnetwork for component 2 at node: 1698347801
Node count: 75
bipartivity = 0.5
transitivity = 0.36
sigma = not necessary

Subnetwork for component 2 at node: 1795734228
Node count: 69
bipartivity = 0.5
transitivity = 0.36
sigma = not necessary

Subnetwork for component 2 at node: 1888199872
Node count: 61
bipartivity = 0.5
transitivity = 0.38
sigma = not necessary

Subnetwork for component 2 at node: 5813042951
Node count: 75
bipartivity = 0.5
transitivity = 0.36
sigma = not necessary

Subnetwork for component 2 at node: 5813069064
Node count: 77
bipartivity = 0.5
transitivity = 0.35
sigma = not necessary

Subnetwork for component 2 at node: 5901196806
Node count: 62
bipartivity = 0.5
transitivity = 0.37
sigma = not necessary

Subnetwork for component 2 at node: 704699661
Node count: 65
bipartivity = 0.5
transitivity = 0.39
sigma = not necessary

Subnetwork for component 2 at node: 1727979406
Node count: 48
bipartivity = 0.5
transitivity = 0.49
sigma = not necessary

Subnetwork for component 2 at node: 1729991014
Node count: 70
bipartivity = 0.5
transitivity = 0.38
sigma = not necessary

Subnetwork for component 2 at node: 1885765762
Node count: 69
bipartivity = 0.5
transitivity = 0.36
sigma = not necessary

Subnetwork for component 2 at node: 819993149
Node count: 8
bipartivity = 0.86
transitivity = 0.24
sigma = not necessary

Subnetwork for component 2 at node: 5813078133
Node count: 46
bipartivity = 0.5
transitivity = 0.5
sigma = not necessary

Subnetwork for component 2 at node: 1036504644
Node count: 12
bipartivity = 0.77
transitivity = 0.43
sigma = not necessary

Subnetwork for component 2 at node: 1758323593
Node count: 21
bipartivity = 0.79
transitivity = 0.21
sigma = not necessary

Subnetwork for component 2 at node: 1137590785
Node count: 65
bipartivity = 0.5
transitivity = 0.37
sigma = not necessary

Subnetwork for component 2 at node: 1667251683
Node count: 46
bipartivity = 0.5
transitivity = 0.47
sigma = not necessary

Subnetwork for component 2 at node: 1670054341
Node count: 65
bipartivity = 0.5
transitivity = 0.37
sigma = not necessary

Subnetwork for component 2 at node: 1699029767
Node count: 76
bipartivity = 0.5
transitivity = 0.36
sigma = not necessary

Subnetwork for component 2 at node: 1791797463
Node count: 72
bipartivity = 0.5
transitivity = 0.36
sigma = not necessary

Subnetwork for component 2 at node: 1854117634
Node count: 66
bipartivity = 0.5
transitivity = 0.37
sigma = not necessary

Subnetwork for component 2 at node: 5813049168
Node count: 73
bipartivity = 0.5
transitivity = 0.36
sigma = not necessary

Subnetwork for component 2 at node: 1888658233
Node count: 70
bipartivity = 0.5
transitivity = 0.36
sigma = not necessary

Subnetwork for component 2 at node: 1668275074
Node count: 62
bipartivity = 0.5
transitivity = 0.37
sigma = not necessary

Subnetwork for component 2 at node: 2041993364
Node count: 52
bipartivity = 0.5
transitivity = 0.41
sigma = not necessary

Subnetwork for component 2 at node: 5813054969
Node count: 72
bipartivity = 0.5
transitivity = 0.36
sigma = not necessary

Subnetwork for component 2 at node: 1668944259
Node count: 62
bipartivity = 0.5
transitivity = 0.37
sigma = not necessary

Subnetwork for component 2 at node: 1669924220
Node count: 57
bipartivity = 0.5
transitivity = 0.39
sigma = not necessary

Subnetwork for component 2 at node: 5813034455
Node count: 64
bipartivity = 0.5
transitivity = 0.37
sigma = not necessary

Subnetwork for component 2 at node: 1670636531
Node count: 65
bipartivity = 0.5
transitivity = 0.37
sigma = not necessary

Subnetwork for component 2 at node: 1699029525
Node count: 81
bipartivity = 0.5
transitivity = 0.35
sigma = not necessary

Subnetwork for component 2 at node: 1854419820
Node count: 60
bipartivity = 0.5
transitivity = 0.38
sigma = not necessary

Subnetwork for component 2 at node: 5812996052
Node count: 73
bipartivity = 0.5
transitivity = 0.36
sigma = not necessary

Subnetwork for component 2 at node: 1670969318
Node count: 71
bipartivity = 0.5
transitivity = 0.36
sigma = not necessary

Subnetwork for component 2 at node: 1671638278
Node count: 71
bipartivity = 0.5
transitivity = 0.37
sigma = not necessary

Subnetwork for component 2 at node: 5901198734
Node count: 63
bipartivity = 0.5
transitivity = 0.37
sigma = not necessary

Subnetwork for component 2 at node: 5813062866
Node count: 60
bipartivity = 0.5
transitivity = 0.38
sigma = not necessary

Subnetwork for component 2 at node: 1697949713
Node count: 57
bipartivity = 0.5
transitivity = 0.4
sigma = not necessary

Subnetwork for component 2 at node: 1730077275
Node count: 68
bipartivity = 0.5
transitivity = 0.36
sigma = not necessary

Subnetwork for component 2 at node: 1730996778
Node count: 59
bipartivity = 0.5
transitivity = 0.39
sigma = not necessary

Subnetwork for component 2 at node: 1763149978
Node count: 62
bipartivity = 0.5
transitivity = 0.37
sigma = not necessary

Subnetwork for component 2 at node: 1856129403
Node count: 59
bipartivity = 0.5
transitivity = 0.4
sigma = not necessary

Subnetwork for component 2 at node: 5901201372
Node count: 61
bipartivity = 0.5
transitivity = 0.38
sigma = not necessary

Subnetwork for component 2 at node: 1730651751
Node count: 70
bipartivity = 0.5
transitivity = 0.36
sigma = not necessary

Subnetwork for component 2 at node: 1916157698
Node count: 36
bipartivity = 0.5
transitivity = 0.55
sigma = not necessary

Subnetwork for component 2 at node: 1857830017
Node count: 60
bipartivity = 0.5
transitivity = 0.38
sigma = not necessary

Subnetwork for component 2 at node: 5813034306
Node count: 60
bipartivity = 0.5
transitivity = 0.38
sigma = not necessary

Subnetwork for component 2 at node: 1700644008
Node count: 70
bipartivity = 0.5
transitivity = 0.36
sigma = not necessary

Subnetwork for component 2 at node: 1790364325
Node count: 28
bipartivity = 0.52
transitivity = 0.44
sigma = not necessary

Subnetwork for component 2 at node: 1885109710
Node count: 62
bipartivity = 0.5
transitivity = 0.39
sigma = not necessary

Subnetwork for component 2 at node: 1918911323
Node count: 74
bipartivity = 0.5
transitivity = 0.36
sigma = not necessary

Subnetwork for component 2 at node: 5812995404
Node count: 14
bipartivity = 0.75
transitivity = 0.22
sigma = not necessary

Subnetwork for component 2 at node: 1728294045
Node count: 6
bipartivity = 1.0
transitivity = 0
sigma = nan

Subnetwork for component 2 at node: 1728315957
Node count: 37
bipartivity = 0.5
transitivity = 0.55
sigma = not necessary

Subnetwork for component 2 at node: 1915159759
Node count: 26
bipartivity = 0.56
transitivity = 0.4
sigma = not necessary

Subnetwork for component 2 at node: 2008921702
Node count: 21
bipartivity = 0.64
transitivity = 0.25
sigma = not necessary

Subnetwork for component 2 at node: 5813034203
Node count: 45
bipartivity = 0.5
transitivity = 0.51
sigma = not necessary

Subnetwork for component 2 at node: 1794080892
Node count: 64
bipartivity = 0.5
transitivity = 0.37
sigma = not necessary

Subnetwork for component 2 at node: 5812990165
Node count: 63
bipartivity = 0.5
transitivity = 0.37
sigma = not necessary

Subnetwork for component 2 at node: 1730979793
Node count: 6
bipartivity = 1.0
transitivity = 0
sigma = nan

Subnetwork for component 2 at node: 1225100939
Node count: 11
bipartivity = 0.89
transitivity = 0.21
sigma = not necessary

Subnetwork for component 2 at node: 1788680591
Node count: 6
bipartivity = 1.0
transitivity = 0
sigma = nan

Subnetwork for component 2 at node: 1733056086
Node count: 65
bipartivity = 0.5
transitivity = 0.37
sigma = not necessary

Subnetwork for component 2 at node: 1977881942
Node count: 40
bipartivity = 0.5
transitivity = 0.55
sigma = not necessary

Subnetwork for component 2 at node: 5813002250
Node count: 56
bipartivity = 0.5
transitivity = 0.42
sigma = not necessary

Subnetwork for component 2 at node: 1759674685
Node count: 59
bipartivity = 0.5
transitivity = 0.38
sigma = not necessary

Subnetwork for component 2 at node: 1789013008
Node count: 11
bipartivity = 0.89
transitivity = 0.18
sigma = 0.95

Subnetwork for component 2 at node: 5813034023
Node count: 46
bipartivity = 0.5
transitivity = 0.44
sigma = not necessary

Subnetwork for component 2 at node: 1820721562
Node count: 7
bipartivity = 0.85
transitivity = 0.3
sigma = not necessary

Subnetwork for component 2 at node: 1826458709
Node count: 42
bipartivity = 0.5
transitivity = 0.52
sigma = not necessary

Subnetwork for component 2 at node: 5813050455
Node count: 53
bipartivity = 0.5
transitivity = 0.41
sigma = not necessary

Subnetwork for component 2 at node: 1856466057
Node count: 51
bipartivity = 0.5
transitivity = 0.41
sigma = not necessary

Subnetwork for component 2 at node: 1883106059
Node count: 3
bipartivity = 1.0
transitivity = 0
sigma = nan

Subnetwork for component 2 at node: 1883442994
Node count: 4
bipartivity = 1.0
transitivity = 0
sigma = nan

Subnetwork for component 2 at node: 1883443069
Node count: 13
bipartivity = 0.9
transitivity = 0.16
sigma = 1.23

Subnetwork for component 2 at node: 1883443112
Node count: 8
bipartivity = 0.93
transitivity = 0.3
sigma = not necessary

Subnetwork for component 2 at node: 1885782720
Node count: 61
bipartivity = 0.5
transitivity = 0.4
sigma = not necessary

Subnetwork for component 2 at node: 1946851619
Node count: 16
bipartivity = 0.76
transitivity = 0.19
sigma = not necessary

Subnetwork for component 2 at node: 1946850979
Node count: 64
bipartivity = 0.5
transitivity = 0.38
sigma = not necessary

Subnetwork for component 2 at node: 1888860489
Node count: 56
bipartivity = 0.5
transitivity = 0.39
sigma = not necessary

Subnetwork for component 2 at node: 1888860914
Node count: 14
bipartivity = 0.75
transitivity = 0.22
sigma = not necessary

Subnetwork for component 2 at node: 1913480167
Node count: 35
bipartivity = 0.5
transitivity = 0.57
sigma = not necessary

Subnetwork for component 2 at node: 1915155348
Node count: 31
bipartivity = 0.5
transitivity = 0.58
sigma = not necessary

Subnetwork for component 2 at node: 1947563799
Node count: 62
bipartivity = 0.5
transitivity = 0.39
sigma = not necessary

Subnetwork for component 2 at node: 1915837804
Node count: 61
bipartivity = 0.5
transitivity = 0.39
sigma = not necessary

Subnetwork for component 2 at node: 2071677193
Node count: 58
bipartivity = 0.5
transitivity = 0.39
sigma = not necessary

Subnetwork for component 2 at node: 1916152641
Node count: 23
bipartivity = 0.5
transitivity = 0.58
sigma = not necessary

Subnetwork for component 2 at node: 1920590638
Node count: 58
bipartivity = 0.5
transitivity = 0.38
sigma = not necessary

Subnetwork for component 2 at node: 1947188040
Node count: 40
bipartivity = 0.5
transitivity = 0.52
sigma = not necessary

Subnetwork for component 2 at node: 1978261876
Node count: 54
bipartivity = 0.5
transitivity = 0.42
sigma = not necessary

Subnetwork for component 2 at node: 1795100203
Node count: 5
bipartivity = 0.82
transitivity = 0.55
sigma = not necessary

Subnetwork for component 2 at node: 2007578488
Node count: 4
bipartivity = 1.0
transitivity = 0
sigma = nan

Subnetwork for component 2 at node: 2038280489
Node count: 7
bipartivity = 0.92
transitivity = 0.21
sigma = not necessary

Subnetwork for component 2 at node: 2040270763
Node count: 6
bipartivity = 0.83
transitivity = 0.4
sigma = not necessary

Subnetwork for component 2 at node: 2101015643
Node count: 16
bipartivity = 0.87
transitivity = 0.16
sigma = 0.86

Subnetwork for component 2 at node: 5813057474
Node count: 6
bipartivity = 0.83
transitivity = 0.4
sigma = not necessary

Subnetwork for component 2 at node: 5813040492
Node count: 5
bipartivity = 0.89
transitivity = 0.38
sigma = not necessary

Subnetwork for component 2 at node: 5813108151
Node count: 6
bipartivity = 1.0
transitivity = 0
sigma = nan

Subnetwork for component 2 at node: 5901199598
Node count: 7
bipartivity = 0.91
transitivity = 0.18
sigma = 1.0

No lattice nodes in component 2
Count of lattice nodes in component 2 is 0
Count of all nodes in component 2 is 99

Component 3: Graph with 2 nodes and 1 edges
Total # of nodes in component: 2

Subnetwork for component 3 at node: 887165687
Node count: 2
Skipping parameter estimation, component node count < 36

No lattice nodes in component 3
Count of lattice nodes in component 3 is 0
Count of all nodes in component 3 is 2

Component 4: Graph with 2 nodes and 1 edges
Total # of nodes in component: 2

Subnetwork for component 4 at node: 1730957703
Node count: 2
Skipping parameter estimation, component node count < 36

No lattice nodes in component 4
Count of lattice nodes in component 4 is 0
Count of all nodes in component 4 is 2

NEW FILE
/content/drive/MyDrive/newdat_unweighted_AME(R).csv
roi: AME(R)
Entire Network: Graph with 145 nodes and 2003 edges

Enumerating connected components
Subnetwork 0: Graph with 145 nodes and 2003 edges

Analysis of each connected component
Component 0: Graph with 145 nodes and 2003 edges
Total # of nodes in component: 145

Subnetwork for component 0 at node: 264083994
Node count: 133
bipartivity = 0.5
transitivity = 0.44
sigma = not necessary

Subnetwork for component 0 at node: 390356988
Node count: 124
bipartivity = 0.5
transitivity = 0.45
sigma = not necessary

Subnetwork for component 0 at node: 511051477
Node count: 141
bipartivity = 0.5
transitivity = 0.43
sigma = not necessary

Subnetwork for component 0 at node: 756502912
Node count: 130
bipartivity = 0.5
transitivity = 0.44
sigma = not necessary

Subnetwork for component 0 at node: 829141094
Node count: 139
bipartivity = 0.5
transitivity = 0.43
sigma = not necessary

Subnetwork for component 0 at node: 912601209
Node count: 132
bipartivity = 0.5
transitivity = 0.44
sigma = not necessary

Subnetwork for component 0 at node: 1096859621
Node count: 139
bipartivity = 0.5
transitivity = 0.43
sigma = not necessary

Subnetwork for component 0 at node: 1128235633
Node count: 129
bipartivity = 0.5
transitivity = 0.44
sigma = not necessary

Subnetwork for component 0 at node: 1128274593
Node count: 122
bipartivity = 0.5
transitivity = 0.45
sigma = not necessary

Subnetwork for component 0 at node: 1320177531
Node count: 118
bipartivity = 0.5
transitivity = 0.46
sigma = not necessary

Subnetwork for component 0 at node: 5812981460
Node count: 138
bipartivity = 0.5
transitivity = 0.43
sigma = not necessary

Subnetwork for component 0 at node: 5812995141
Node count: 134
bipartivity = 0.5
transitivity = 0.44
sigma = not necessary

Subnetwork for component 0 at node: 5813021196
Node count: 131
bipartivity = 0.5
transitivity = 0.44
sigma = not necessary

Subnetwork for component 0 at node: 5813021217
Node count: 138
bipartivity = 0.5
transitivity = 0.43
sigma = not necessary

Subnetwork for component 0 at node: 5813021485
Node count: 104
bipartivity = 0.5
transitivity = 0.46
sigma = not necessary

Subnetwork for component 0 at node: 5813021666
Node count: 142
bipartivity = 0.5
transitivity = 0.43
sigma = not necessary

Subnetwork for component 0 at node: 5813021948
Node count: 138
bipartivity = 0.5
transitivity = 0.43
sigma = not necessary

Subnetwork for component 0 at node: 5813022753
Node count: 140
bipartivity = 0.5
transitivity = 0.43
sigma = not necessary

Subnetwork for component 0 at node: 5813027028
Node count: 142
bipartivity = 0.5
transitivity = 0.43
sigma = not necessary

Subnetwork for component 0 at node: 5813040744
Node count: 139
bipartivity = 0.5
transitivity = 0.43
sigma = not necessary

Subnetwork for component 0 at node: 5813057153
Node count: 138
bipartivity = 0.5
transitivity = 0.43
sigma = not necessary

Subnetwork for component 0 at node: 5813069648
Node count: 141
bipartivity = 0.5
transitivity = 0.43
sigma = not necessary

Subnetwork for component 0 at node: 5813078557
Node count: 138
bipartivity = 0.5
transitivity = 0.43
sigma = not necessary

Subnetwork for component 0 at node: 328010530
Node count: 132
bipartivity = 0.5
transitivity = 0.44
sigma = not necessary

Subnetwork for component 0 at node: 356140100
Node count: 136
bipartivity = 0.5
transitivity = 0.43
sigma = not necessary

Subnetwork for component 0 at node: 1072063538
Node count: 125
bipartivity = 0.5
transitivity = 0.45
sigma = not necessary

Subnetwork for component 0 at node: 1189973148
Node count: 135
bipartivity = 0.5
transitivity = 0.44
sigma = not necessary

Subnetwork for component 0 at node: 1283406432
Node count: 142
bipartivity = 0.5
transitivity = 0.43
sigma = not necessary

Subnetwork for component 0 at node: 1378212488
Node count: 143
bipartivity = 0.5
transitivity = 0.43
sigma = not necessary

Subnetwork for component 0 at node: 1594117455
Node count: 140
bipartivity = 0.5
transitivity = 0.43
sigma = not necessary

Subnetwork for component 0 at node: 1884625521
Node count: 138
bipartivity = 0.5
transitivity = 0.43
sigma = not necessary

Subnetwork for component 0 at node: 2065745704
Node count: 134
bipartivity = 0.5
transitivity = 0.44
sigma = not necessary

Subnetwork for component 0 at node: 5813001741
Node count: 137
bipartivity = 0.5
transitivity = 0.43
sigma = not necessary

Subnetwork for component 0 at node: 5813011683
Node count: 142
bipartivity = 0.5
transitivity = 0.43
sigma = not necessary

Subnetwork for component 0 at node: 5813020750
Node count: 136
bipartivity = 0.5
transitivity = 0.43
sigma = not necessary

Subnetwork for component 0 at node: 5813021221
Node count: 133
bipartivity = 0.5
transitivity = 0.44
sigma = not necessary

Subnetwork for component 0 at node: 5813021943
Node count: 136
bipartivity = 0.5
transitivity = 0.43
sigma = not necessary

Subnetwork for component 0 at node: 5813026773
Node count: 140
bipartivity = 0.5
transitivity = 0.43
sigma = not necessary

Subnetwork for component 0 at node: 5813057615
Node count: 120
bipartivity = 0.5
transitivity = 0.45
sigma = not necessary

Subnetwork for component 0 at node: 5813078095
Node count: 130
bipartivity = 0.5
transitivity = 0.44
sigma = not necessary

Subnetwork for component 0 at node: 2097462638
Node count: 143
bipartivity = 0.5
transitivity = 0.43
sigma = not necessary

Subnetwork for component 0 at node: 5813063150
Node count: 132
bipartivity = 0.5
transitivity = 0.44
sigma = not necessary

Subnetwork for component 0 at node: 943420912
Node count: 126
bipartivity = 0.5
transitivity = 0.45
sigma = not necessary

Subnetwork for component 0 at node: 5813023097
Node count: 137
bipartivity = 0.5
transitivity = 0.43
sigma = not necessary

Subnetwork for component 0 at node: 510602264
Node count: 136
bipartivity = 0.5
transitivity = 0.44
sigma = not necessary

Subnetwork for component 0 at node: 695124651
Node count: 140
bipartivity = 0.5
transitivity = 0.43
sigma = not necessary

Subnetwork for component 0 at node: 1158994954
Node count: 136
bipartivity = 0.5
transitivity = 0.44
sigma = not necessary

Subnetwork for component 0 at node: 1819805664
Node count: 131
bipartivity = 0.5
transitivity = 0.44
sigma = not necessary

Subnetwork for component 0 at node: 5813014907
Node count: 141
bipartivity = 0.5
transitivity = 0.43
sigma = not necessary

Subnetwork for component 0 at node: 5813021615
Node count: 141
bipartivity = 0.5
transitivity = 0.43
sigma = not necessary

Subnetwork for component 0 at node: 696846594
Node count: 133
bipartivity = 0.5
transitivity = 0.44
sigma = not necessary

Subnetwork for component 0 at node: 1067923228
Node count: 88
bipartivity = 0.5
transitivity = 0.51
sigma = not necessary

Subnetwork for component 0 at node: 1501332510
Node count: 141
bipartivity = 0.5
transitivity = 0.43
sigma = not necessary

Subnetwork for component 0 at node: 1664980698
Node count: 119
bipartivity = 0.5
transitivity = 0.46
sigma = not necessary

Subnetwork for component 0 at node: 1975347348
Node count: 111
bipartivity = 0.5
transitivity = 0.48
sigma = not necessary

Subnetwork for component 0 at node: 2007068523
Node count: 106
bipartivity = 0.5
transitivity = 0.48
sigma = not necessary

Subnetwork for component 0 at node: 2068801704
Node count: 116
bipartivity = 0.5
transitivity = 0.46
sigma = not necessary

Subnetwork for component 0 at node: 5812980662
Node count: 135
bipartivity = 0.5
transitivity = 0.44
sigma = not necessary

Subnetwork for component 0 at node: 5813011660
Node count: 137
bipartivity = 0.5
transitivity = 0.43
sigma = not necessary

Subnetwork for component 0 at node: 5813020795
Node count: 63
bipartivity = 0.5
transitivity = 0.56
sigma = not necessary

Subnetwork for component 0 at node: 5813022274
Node count: 134
bipartivity = 0.5
transitivity = 0.44
sigma = not necessary

Subnetwork for component 0 at node: 5813022839
Node count: 135
bipartivity = 0.5
transitivity = 0.44
sigma = not necessary

Subnetwork for component 0 at node: 5813058431
Node count: 141
bipartivity = 0.5
transitivity = 0.43
sigma = not necessary

Subnetwork for component 0 at node: 5813069193
Node count: 142
bipartivity = 0.5
transitivity = 0.43
sigma = not necessary

Subnetwork for component 0 at node: 5813075715
Node count: 141
bipartivity = 0.5
transitivity = 0.43
sigma = not necessary

Subnetwork for component 0 at node: 5901222742
Node count: 141
bipartivity = 0.5
transitivity = 0.43
sigma = not necessary

Subnetwork for component 0 at node: 516055524
Node count: 112
bipartivity = 0.5
transitivity = 0.47
sigma = not necessary

Subnetwork for component 0 at node: 695465316
Node count: 104
bipartivity = 0.5
transitivity = 0.48
sigma = not necessary

Subnetwork for component 0 at node: 1066511487
Node count: 135
bipartivity = 0.5
transitivity = 0.44
sigma = not necessary

Subnetwork for component 0 at node: 543702186
Node count: 136
bipartivity = 0.5
transitivity = 0.44
sigma = not necessary

Subnetwork for component 0 at node: 604460198
Node count: 56
bipartivity = 0.5
transitivity = 0.52
sigma = not necessary

Subnetwork for component 0 at node: 667189309
Node count: 33
bipartivity = 0.5
transitivity = 0.66
sigma = not necessary

Subnetwork for component 0 at node: 1098953561
Node count: 118
bipartivity = 0.5
transitivity = 0.47
sigma = not necessary

Subnetwork for component 0 at node: 5813027248
Node count: 119
bipartivity = 0.5
transitivity = 0.46
sigma = not necessary

Subnetwork for component 0 at node: 5813002722
Node count: 133
bipartivity = 0.5
transitivity = 0.44
sigma = not necessary

Subnetwork for component 0 at node: 5813014572
Node count: 136
bipartivity = 0.5
transitivity = 0.43
sigma = not necessary

Subnetwork for component 0 at node: 5813063151
Node count: 81
bipartivity = 0.5
transitivity = 0.5
sigma = not necessary

Subnetwork for component 0 at node: 696881909
Node count: 109
bipartivity = 0.5
transitivity = 0.48
sigma = not necessary

Subnetwork for component 0 at node: 699031185
Node count: 121
bipartivity = 0.5
transitivity = 0.45
sigma = not necessary

Subnetwork for component 0 at node: 911332304
Node count: 141
bipartivity = 0.5
transitivity = 0.43
sigma = not necessary

Subnetwork for component 0 at node: 5812979048
Node count: 137
bipartivity = 0.5
transitivity = 0.43
sigma = not necessary

Subnetwork for component 0 at node: 974843875
Node count: 135
bipartivity = 0.5
transitivity = 0.44
sigma = not necessary

Subnetwork for component 0 at node: 787883174
Node count: 132
bipartivity = 0.5
transitivity = 0.44
sigma = not necessary

Subnetwork for component 0 at node: 1563929167
Node count: 141
bipartivity = 0.5
transitivity = 0.43
sigma = not necessary

Subnetwork for component 0 at node: 787883482
Node count: 109
bipartivity = 0.5
transitivity = 0.47
sigma = not necessary

Subnetwork for component 0 at node: 1288172070
Node count: 106
bipartivity = 0.5
transitivity = 0.48
sigma = not necessary

Subnetwork for component 0 at node: 1535902995
Node count: 139
bipartivity = 0.5
transitivity = 0.43
sigma = not necessary

Subnetwork for component 0 at node: 1190344036
Node count: 134
bipartivity = 0.5
transitivity = 0.44
sigma = not necessary

Subnetwork for component 0 at node: 5813033279
Node count: 134
bipartivity = 0.5
transitivity = 0.44
sigma = not necessary

Subnetwork for component 0 at node: 5813069255
Node count: 139
bipartivity = 0.5
transitivity = 0.43
sigma = not necessary

Subnetwork for component 0 at node: 1749628974
Node count: 135
bipartivity = 0.5
transitivity = 0.44
sigma = not necessary

Subnetwork for component 0 at node: 943822621
Node count: 137
bipartivity = 0.5
transitivity = 0.43
sigma = not necessary

Subnetwork for component 0 at node: 602382052
Node count: 87
bipartivity = 0.5
transitivity = 0.52
sigma = not necessary

Subnetwork for component 0 at node: 1158631810
Node count: 134
bipartivity = 0.5
transitivity = 0.44
sigma = not necessary

Subnetwork for component 0 at node: 1158644769
Node count: 134
bipartivity = 0.5
transitivity = 0.44
sigma = not necessary

Subnetwork for component 0 at node: 1159262075
Node count: 133
bipartivity = 0.5
transitivity = 0.44
sigma = not necessary

Subnetwork for component 0 at node: 1252409535
Node count: 127
bipartivity = 0.5
transitivity = 0.45
sigma = not necessary

Subnetwork for component 0 at node: 1282754143
Node count: 140
bipartivity = 0.5
transitivity = 0.43
sigma = not necessary

Subnetwork for component 0 at node: 1313115480
Node count: 138
bipartivity = 0.5
transitivity = 0.43
sigma = not necessary

Subnetwork for component 0 at node: 1345164753
Node count: 134
bipartivity = 0.5
transitivity = 0.44
sigma = not necessary

Subnetwork for component 0 at node: 1376540712
Node count: 131
bipartivity = 0.5
transitivity = 0.44
sigma = not necessary

Subnetwork for component 0 at node: 1532039267
Node count: 138
bipartivity = 0.5
transitivity = 0.43
sigma = not necessary

Subnetwork for component 0 at node: 1563419167
Node count: 137
bipartivity = 0.5
transitivity = 0.44
sigma = not necessary

Subnetwork for component 0 at node: 1565923309
Node count: 133
bipartivity = 0.5
transitivity = 0.44
sigma = not necessary

Subnetwork for component 0 at node: 1656523777
Node count: 136
bipartivity = 0.5
transitivity = 0.44
sigma = not necessary

Subnetwork for component 0 at node: 1941925302
Node count: 139
bipartivity = 0.5
transitivity = 0.43
sigma = not necessary

Subnetwork for component 0 at node: 1943950268
Node count: 129
bipartivity = 0.5
transitivity = 0.44
sigma = not necessary

Subnetwork for component 0 at node: 5812983943
Node count: 137
bipartivity = 0.5
transitivity = 0.43
sigma = not necessary

Subnetwork for component 0 at node: 5813016455
Node count: 131
bipartivity = 0.5
transitivity = 0.44
sigma = not necessary

Subnetwork for component 0 at node: 5813087839
Node count: 135
bipartivity = 0.5
transitivity = 0.43
sigma = not necessary

Subnetwork for component 0 at node: 974839580
Node count: 119
bipartivity = 0.5
transitivity = 0.45
sigma = not necessary

Subnetwork for component 0 at node: 974843957
Node count: 125
bipartivity = 0.5
transitivity = 0.45
sigma = not necessary

Subnetwork for component 0 at node: 1005174948
Node count: 129
bipartivity = 0.5
transitivity = 0.44
sigma = not necessary

Subnetwork for component 0 at node: 1284373356
Node count: 123
bipartivity = 0.5
transitivity = 0.45
sigma = not necessary

Subnetwork for component 0 at node: 1314130144
Node count: 137
bipartivity = 0.5
transitivity = 0.43
sigma = not necessary

Subnetwork for component 0 at node: 1475529821
Node count: 134
bipartivity = 0.5
transitivity = 0.44
sigma = not necessary

Subnetwork for component 0 at node: 1591701396
Node count: 129
bipartivity = 0.5
transitivity = 0.44
sigma = not necessary

Subnetwork for component 0 at node: 2039100722
Node count: 134
bipartivity = 0.5
transitivity = 0.44
sigma = not necessary

Subnetwork for component 0 at node: 5812996681
Node count: 134
bipartivity = 0.5
transitivity = 0.44
sigma = not necessary

Subnetwork for component 0 at node: 1344823436
Node count: 125
bipartivity = 0.5
transitivity = 0.45
sigma = not necessary

Subnetwork for component 0 at node: 1505209641
Node count: 135
bipartivity = 0.5
transitivity = 0.43
sigma = not necessary

Subnetwork for component 0 at node: 5812981763
Node count: 128
bipartivity = 0.5
transitivity = 0.44
sigma = not necessary

Subnetwork for component 0 at node: 1190638276
Node count: 123
bipartivity = 0.5
transitivity = 0.46
sigma = not necessary

Subnetwork for component 0 at node: 1220343010
Node count: 121
bipartivity = 0.5
transitivity = 0.45
sigma = not necessary

Subnetwork for component 0 at node: 1226029612
Node count: 136
bipartivity = 0.5
transitivity = 0.44
sigma = not necessary

Subnetwork for component 0 at node: 5813024792
Node count: 135
bipartivity = 0.5
transitivity = 0.44
sigma = not necessary

Subnetwork for component 0 at node: 5813021480
Node count: 118
bipartivity = 0.5
transitivity = 0.46
sigma = not necessary

Subnetwork for component 0 at node: 2132210365
Node count: 68
bipartivity = 0.5
transitivity = 0.56
sigma = not necessary

Subnetwork for component 0 at node: 1343407759
Node count: 96
bipartivity = 0.5
transitivity = 0.5
sigma = not necessary

Subnetwork for component 0 at node: 1529448753
Node count: 39
bipartivity = 0.5
transitivity = 0.65
sigma = not necessary

Subnetwork for component 0 at node: 1378182447
Node count: 49
bipartivity = 0.5
transitivity = 0.61
sigma = not necessary

Subnetwork for component 0 at node: 5813045602
Node count: 6
bipartivity = 0.9
transitivity = 0.3
sigma = not necessary

Subnetwork for component 0 at node: 1418618235
Node count: 101
bipartivity = 0.5
transitivity = 0.48
sigma = not necessary

Subnetwork for component 0 at node: 1534914914
Node count: 125
bipartivity = 0.5
transitivity = 0.44
sigma = not necessary

Subnetwork for component 0 at node: 976506780
Node count: 103
bipartivity = 0.5
transitivity = 0.49
sigma = not necessary

Subnetwork for component 0 at node: 1535709211
Node count: 129
bipartivity = 0.5
transitivity = 0.44
sigma = not necessary

Subnetwork for component 0 at node: 5813002721
Node count: 133
bipartivity = 0.5
transitivity = 0.44
sigma = not necessary

Subnetwork for component 0 at node: 5813057606
Node count: 131
bipartivity = 0.5
transitivity = 0.44
sigma = not necessary

Subnetwork for component 0 at node: 5813063356
Node count: 58
bipartivity = 0.5
transitivity = 0.61
sigma = not necessary

Subnetwork for component 0 at node: 1874782886
Node count: 124
bipartivity = 0.5
transitivity = 0.45
sigma = not necessary

Subnetwork for component 0 at node: 5812980047
Node count: 54
bipartivity = 0.5
transitivity = 0.56
sigma = not necessary

Subnetwork for component 0 at node: 5813021882
Node count: 107
bipartivity = 0.5
transitivity = 0.46
sigma = not necessary

Subnetwork for component 0 at node: 5813045601
Node count: 108
bipartivity = 0.5
transitivity = 0.46
sigma = not necessary

Subnetwork for component 0 at node: 577503616
Node count: 11
bipartivity = 0.59
transitivity = 0.51
sigma = not necessary

Subnetwork for component 0 at node: 974771466
Node count: 76
bipartivity = 0.5
transitivity = 0.55
sigma = not necessary

No lattice nodes in component 0
Count of lattice nodes in component 0 is 0
Count of all nodes in component 0 is 145

NEW FILE
/content/drive/MyDrive/newdat_unweighted_ATL(L).csv
roi: ATL(L)
Entire Network: Graph with 856 nodes and 8677 edges

Enumerating connected components
Subnetwork 0: Graph with 849 nodes and 8673 edges
Subnetwork 1: Graph with 3 nodes and 2 edges
Subnetwork 2: Graph with 2 nodes and 1 edges
Subnetwork 3: Graph with 2 nodes and 1 edges

Analysis of each connected component
Component 0: Graph with 849 nodes and 8673 edges
Total # of nodes in component: 849

Subnetwork for component 0 at node: 294795963
Node count: 119
bipartivity = 0.5
transitivity = 0.34
sigma = not necessary

Subnetwork for component 0 at node: 695154667
Node count: 86
bipartivity = 0.5
transitivity = 0.33
sigma = not necessary

Subnetwork for component 0 at node: 759810119
Node count: 272
bipartivity = 0.5
transitivity = 0.41
sigma = not necessary

Subnetwork for component 0 at node: 851459972
Node count: 330
bipartivity = 0.5
transitivity = 0.38
sigma = not necessary

Subnetwork for component 0 at node: 5813013091
Node count: 80
bipartivity = 0.51
transitivity = 0.2
sigma = not necessary

Subnetwork for component 0 at node: 5813047683
Node count: 276
bipartivity = 0.5
transitivity = 0.38
sigma = not necessary

Subnetwork for component 0 at node: 5813127603
Node count: 142
bipartivity = 0.5
transitivity = 0.35
sigma = not necessary

Subnetwork for component 0 at node: 296846768
Node count: 50
bipartivity = 0.56
transitivity = 0.23
sigma = not necessary

Subnetwork for component 0 at node: 787564556
Node count: 148
bipartivity = 0.5
transitivity = 0.45
sigma = not necessary

Subnetwork for component 0 at node: 819992660
Node count: 24
bipartivity = 0.57
transitivity = 0.33
sigma = not necessary

Subnetwork for component 0 at node: 883941593
Node count: 138
bipartivity = 0.5
transitivity = 0.31
sigma = not necessary

Subnetwork for component 0 at node: 946978006
Node count: 70
bipartivity = 0.5
transitivity = 0.58
sigma = not necessary

Subnetwork for component 0 at node: 1072455791
Node count: 109
bipartivity = 0.5
transitivity = 0.35
sigma = not necessary

Subnetwork for component 0 at node: 299083134
Node count: 47
bipartivity = 0.5
transitivity = 0.36
sigma = not necessary

Subnetwork for component 0 at node: 481199836
Node count: 40
bipartivity = 0.68
transitivity = 0.18
sigma = not necessary

Subnetwork for component 0 at node: 668716892
Node count: 18
bipartivity = 0.71
transitivity = 0.25
sigma = not necessary

Subnetwork for component 0 at node: 5813035131
Node count: 522
bipartivity = 0.5
transitivity = 0.28
sigma = not necessary

Subnetwork for component 0 at node: 325839288
Node count: 400
bipartivity = 0.5
transitivity = 0.23
sigma = not necessary

Subnetwork for component 0 at node: 611452437
Node count: 526
bipartivity = 0.5
transitivity = 0.27
sigma = not necessary

Subnetwork for component 0 at node: 735941254
Node count: 562
bipartivity = 0.5
transitivity = 0.28
sigma = not necessary

Subnetwork for component 0 at node: 793815358
Node count: 552
bipartivity = 0.5
transitivity = 0.26
sigma = not necessary

Subnetwork for component 0 at node: 798995311
Node count: 253
bipartivity = 0.5
transitivity = 0.19
sigma = not necessary

Subnetwork for component 0 at node: 884635896
Node count: 532
bipartivity = 0.5
transitivity = 0.27
sigma = not necessary

Subnetwork for component 0 at node: 915549815
Node count: 524
bipartivity = 0.5
transitivity = 0.27
sigma = not necessary

Subnetwork for component 0 at node: 1010817979
Node count: 439
bipartivity = 0.5
transitivity = 0.26
sigma = not necessary

Subnetwork for component 0 at node: 1191315642
Node count: 387
bipartivity = 0.5
transitivity = 0.21
sigma = not necessary

Subnetwork for component 0 at node: 5813014904
Node count: 514
bipartivity = 0.5
transitivity = 0.28
sigma = not necessary

Subnetwork for component 0 at node: 5813022738
Node count: 446
bipartivity = 0.5
transitivity = 0.27
sigma = not necessary

Subnetwork for component 0 at node: 5813040766
Node count: 448
bipartivity = 0.5
transitivity = 0.3
sigma = not necessary

Subnetwork for component 0 at node: 5813041149
Node count: 357
bipartivity = 0.5
transitivity = 0.2
sigma = not necessary

Subnetwork for component 0 at node: 325839302
Node count: 459
bipartivity = 0.5
transitivity = 0.28
sigma = not necessary

Subnetwork for component 0 at node: 576566621
Node count: 348
bipartivity = 0.5
transitivity = 0.33
sigma = not necessary

Subnetwork for component 0 at node: 643398197
Node count: 460
bipartivity = 0.5
transitivity = 0.28
sigma = not necessary

Subnetwork for component 0 at node: 670810688
Node count: 528
bipartivity = 0.5
transitivity = 0.27
sigma = not necessary

Subnetwork for component 0 at node: 699397554
Node count: 543
bipartivity = 0.5
transitivity = 0.28
sigma = not necessary

Subnetwork for component 0 at node: 702506641
Node count: 628
bipartivity = 0.5
transitivity = 0.26
sigma = not necessary

Subnetwork for component 0 at node: 703866010
Node count: 373
bipartivity = 0.5
transitivity = 0.19
sigma = not necessary

Subnetwork for component 0 at node: 704880200
Node count: 488
bipartivity = 0.5
transitivity = 0.26
sigma = not necessary

Subnetwork for component 0 at node: 853173648
Node count: 454
bipartivity = 0.5
transitivity = 0.27
sigma = not necessary

Subnetwork for component 0 at node: 853951730
Node count: 354
bipartivity = 0.5
transitivity = 0.22
sigma = not necessary

Subnetwork for component 0 at node: 883514695
Node count: 491
bipartivity = 0.5
transitivity = 0.28
sigma = not necessary

Subnetwork for component 0 at node: 884636075
Node count: 331
bipartivity = 0.5
transitivity = 0.18
sigma = not necessary

Subnetwork for component 0 at node: 917691380
Node count: 485
bipartivity = 0.5
transitivity = 0.28
sigma = not necessary

Subnetwork for component 0 at node: 952978874
Node count: 118
bipartivity = 0.5
transitivity = 0.25
sigma = not necessary

Subnetwork for component 0 at node: 977598865
Node count: 370
bipartivity = 0.5
transitivity = 0.23
sigma = not necessary

Subnetwork for component 0 at node: 1008400018
Node count: 181
bipartivity = 0.5
transitivity = 0.22
sigma = not necessary

Subnetwork for component 0 at node: 5813016506
Node count: 529
bipartivity = 0.5
transitivity = 0.28
sigma = not necessary

Subnetwork for component 0 at node: 5813056423
Node count: 481
bipartivity = 0.5
transitivity = 0.28
sigma = not necessary

Subnetwork for component 0 at node: 5813065519
Node count: 37
bipartivity = 0.5
transitivity = 0.33
sigma = not necessary

Subnetwork for component 0 at node: 5813078571
Node count: 420
bipartivity = 0.5
transitivity = 0.25
sigma = not necessary

Subnetwork for component 0 at node: 326119769
Node count: 354
bipartivity = 0.5
transitivity = 0.33
sigma = not necessary

Subnetwork for component 0 at node: 451602687
Node count: 180
bipartivity = 0.5
transitivity = 0.45
sigma = not necessary

Subnetwork for component 0 at node: 455141922
Node count: 435
bipartivity = 0.5
transitivity = 0.31
sigma = not necessary

Subnetwork for component 0 at node: 455483094
Node count: 405
bipartivity = 0.5
transitivity = 0.31
sigma = not necessary

Subnetwork for component 0 at node: 541681271
Node count: 117
bipartivity = 0.5
transitivity = 0.51
sigma = not necessary

Subnetwork for component 0 at node: 542039038
Node count: 539
bipartivity = 0.5
transitivity = 0.28
sigma = not necessary

Subnetwork for component 0 at node: 545971745
Node count: 330
bipartivity = 0.5
transitivity = 0.34
sigma = not necessary

Subnetwork for component 0 at node: 549382144
Node count: 405
bipartivity = 0.5
transitivity = 0.32
sigma = not necessary

Subnetwork for component 0 at node: 577697202
Node count: 446
bipartivity = 0.5
transitivity = 0.3
sigma = not necessary

Subnetwork for component 0 at node: 578034170
Node count: 434
bipartivity = 0.5
transitivity = 0.31
sigma = not necessary

Subnetwork for component 0 at node: 607373222
Node count: 467
bipartivity = 0.5
transitivity = 0.3
sigma = not necessary

Subnetwork for component 0 at node: 663437249
Node count: 252
bipartivity = 0.5
transitivity = 0.4
sigma = not necessary

Subnetwork for component 0 at node: 698443880
Node count: 436
bipartivity = 0.5
transitivity = 0.31
sigma = not necessary

Subnetwork for component 0 at node: 725498630
Node count: 318
bipartivity = 0.5
transitivity = 0.36
sigma = not necessary

Subnetwork for component 0 at node: 727968539
Node count: 432
bipartivity = 0.5
transitivity = 0.3
sigma = not necessary

Subnetwork for component 0 at node: 728118509
Node count: 347
bipartivity = 0.5
transitivity = 0.34
sigma = not necessary

Subnetwork for component 0 at node: 730843584
Node count: 510
bipartivity = 0.5
transitivity = 0.29
sigma = not necessary

Subnetwork for component 0 at node: 759464163
Node count: 497
bipartivity = 0.5
transitivity = 0.29
sigma = not necessary

Subnetwork for component 0 at node: 759468647
Node count: 434
bipartivity = 0.5
transitivity = 0.3
sigma = not necessary

Subnetwork for component 0 at node: 759477318
Node count: 331
bipartivity = 0.5
transitivity = 0.35
sigma = not necessary

Subnetwork for component 0 at node: 759814218
Node count: 413
bipartivity = 0.5
transitivity = 0.31
sigma = not necessary

Subnetwork for component 0 at node: 851209002
Node count: 529
bipartivity = 0.5
transitivity = 0.28
sigma = not necessary

Subnetwork for component 0 at node: 1005611449
Node count: 506
bipartivity = 0.5
transitivity = 0.28
sigma = not necessary

Subnetwork for component 0 at node: 1020608279
Node count: 461
bipartivity = 0.5
transitivity = 0.3
sigma = not necessary

Subnetwork for component 0 at node: 1127423887
Node count: 359
bipartivity = 0.5
transitivity = 0.34
sigma = not necessary

Subnetwork for component 0 at node: 1255285060
Node count: 303
bipartivity = 0.5
transitivity = 0.36
sigma = not necessary

Subnetwork for component 0 at node: 5813038173
Node count: 289
bipartivity = 0.5
transitivity = 0.38
sigma = not necessary

Subnetwork for component 0 at node: 5813049105
Node count: 394
bipartivity = 0.5
transitivity = 0.32
sigma = not necessary

Subnetwork for component 0 at node: 5813130063
Node count: 222
bipartivity = 0.5
transitivity = 0.4
sigma = not necessary

Subnetwork for component 0 at node: 328010530
Node count: 226
bipartivity = 0.5
transitivity = 0.19
sigma = not necessary

Subnetwork for component 0 at node: 5813020347
Node count: 240
bipartivity = 0.5
transitivity = 0.24
sigma = not necessary

Subnetwork for component 0 at node: 5813022429
Node count: 556
bipartivity = 0.5
transitivity = 0.27
sigma = not necessary

Subnetwork for component 0 at node: 328373131
Node count: 3
bipartivity = 1.0
transitivity = 0
sigma = nan

Subnetwork for component 0 at node: 297713859
Node count: 6
bipartivity = 1.0
transitivity = 0
sigma = nan

Subnetwork for component 0 at node: 328417092
Node count: 570
bipartivity = 0.5
transitivity = 0.27
sigma = not necessary

Subnetwork for component 0 at node: 356913605
Node count: 493
bipartivity = 0.5
transitivity = 0.28
sigma = not necessary

Subnetwork for component 0 at node: 418970196
Node count: 361
bipartivity = 0.5
transitivity = 0.22
sigma = not necessary

Subnetwork for component 0 at node: 420325753
Node count: 507
bipartivity = 0.5
transitivity = 0.28
sigma = not necessary

Subnetwork for component 0 at node: 481034911
Node count: 429
bipartivity = 0.5
transitivity = 0.24
sigma = not necessary

Subnetwork for component 0 at node: 577002771
Node count: 485
bipartivity = 0.5
transitivity = 0.28
sigma = not necessary

Subnetwork for component 0 at node: 604510524
Node count: 367
bipartivity = 0.5
transitivity = 0.29
sigma = not necessary

Subnetwork for component 0 at node: 606703149
Node count: 518
bipartivity = 0.5
transitivity = 0.28
sigma = not necessary

Subnetwork for component 0 at node: 607925257
Node count: 431
bipartivity = 0.5
transitivity = 0.28
sigma = not necessary

Subnetwork for component 0 at node: 609975449
Node count: 348
bipartivity = 0.5
transitivity = 0.3
sigma = not necessary

Subnetwork for component 0 at node: 611771101
Node count: 497
bipartivity = 0.5
transitivity = 0.28
sigma = not necessary

Subnetwork for component 0 at node: 632570417
Node count: 379
bipartivity = 0.5
transitivity = 0.29
sigma = not necessary

Subnetwork for component 0 at node: 635860358
Node count: 506
bipartivity = 0.5
transitivity = 0.28
sigma = not necessary

Subnetwork for component 0 at node: 642720054
Node count: 453
bipartivity = 0.5
transitivity = 0.29
sigma = not necessary

Subnetwork for component 0 at node: 643393688
Node count: 427
bipartivity = 0.5
transitivity = 0.3
sigma = not necessary

Subnetwork for component 0 at node: 667258443
Node count: 450
bipartivity = 0.5
transitivity = 0.28
sigma = not necessary

Subnetwork for component 0 at node: 705454177
Node count: 234
bipartivity = 0.5
transitivity = 0.36
sigma = not necessary

Subnetwork for component 0 at node: 729815858
Node count: 525
bipartivity = 0.5
transitivity = 0.28
sigma = not necessary

Subnetwork for component 0 at node: 758990648
Node count: 349
bipartivity = 0.5
transitivity = 0.31
sigma = not necessary

Subnetwork for component 0 at node: 761489398
Node count: 195
bipartivity = 0.5
transitivity = 0.3
sigma = not necessary

Subnetwork for component 0 at node: 787421505
Node count: 343
bipartivity = 0.5
transitivity = 0.33
sigma = not necessary

Subnetwork for component 0 at node: 791527493
Node count: 529
bipartivity = 0.5
transitivity = 0.27
sigma = not necessary

Subnetwork for component 0 at node: 821193443
Node count: 559
bipartivity = 0.5
transitivity = 0.27
sigma = not necessary

Subnetwork for component 0 at node: 821703262
Node count: 478
bipartivity = 0.5
transitivity = 0.28
sigma = not necessary

Subnetwork for component 0 at node: 849491263
Node count: 388
bipartivity = 0.5
transitivity = 0.31
sigma = not necessary

Subnetwork for component 0 at node: 852479643
Node count: 417
bipartivity = 0.5
transitivity = 0.29
sigma = not necessary

Subnetwork for component 0 at node: 852906243
Node count: 291
bipartivity = 0.5
transitivity = 0.23
sigma = not necessary

Subnetwork for component 0 at node: 853963621
Node count: 299
bipartivity = 0.5
transitivity = 0.36
sigma = not necessary

Subnetwork for component 0 at node: 882922539
Node count: 431
bipartivity = 0.5
transitivity = 0.3
sigma = not necessary

Subnetwork for component 0 at node: 884157443
Node count: 122
bipartivity = 0.5
transitivity = 0.32
sigma = not necessary

Subnetwork for component 0 at node: 941930929
Node count: 355
bipartivity = 0.5
transitivity = 0.32
sigma = not necessary

Subnetwork for component 0 at node: 945237807
Node count: 424
bipartivity = 0.5
transitivity = 0.26
sigma = not necessary

Subnetwork for component 0 at node: 945238486
Node count: 376
bipartivity = 0.5
transitivity = 0.29
sigma = not necessary

Subnetwork for component 0 at node: 972965985
Node count: 349
bipartivity = 0.5
transitivity = 0.33
sigma = not necessary

Subnetwork for component 0 at node: 977045758
Node count: 533
bipartivity = 0.5
transitivity = 0.28
sigma = not necessary

Subnetwork for component 0 at node: 977413163
Node count: 404
bipartivity = 0.5
transitivity = 0.3
sigma = not necessary

Subnetwork for component 0 at node: 1005953129
Node count: 458
bipartivity = 0.5
transitivity = 0.29
sigma = not necessary

Subnetwork for component 0 at node: 1006967204
Node count: 532
bipartivity = 0.5
transitivity = 0.28
sigma = not necessary

Subnetwork for component 0 at node: 1037392636
Node count: 403
bipartivity = 0.5
transitivity = 0.3
sigma = not necessary

Subnetwork for component 0 at node: 1038079690
Node count: 370
bipartivity = 0.5
transitivity = 0.28
sigma = not necessary

Subnetwork for component 0 at node: 1068436695
Node count: 305
bipartivity = 0.5
transitivity = 0.35
sigma = not necessary

Subnetwork for component 0 at node: 1068777508
Node count: 280
bipartivity = 0.5
transitivity = 0.33
sigma = not necessary

Subnetwork for component 0 at node: 1079625867
Node count: 517
bipartivity = 0.5
transitivity = 0.28
sigma = not necessary

Subnetwork for component 0 at node: 1099808012
Node count: 325
bipartivity = 0.5
transitivity = 0.28
sigma = not necessary

Subnetwork for component 0 at node: 1160854977
Node count: 382
bipartivity = 0.5
transitivity = 0.3
sigma = not necessary

Subnetwork for component 0 at node: 1188004374
Node count: 421
bipartivity = 0.5
transitivity = 0.3
sigma = not necessary

Subnetwork for component 0 at node: 1192922295
Node count: 294
bipartivity = 0.5
transitivity = 0.36
sigma = not necessary

Subnetwork for component 0 at node: 1284325332
Node count: 279
bipartivity = 0.5
transitivity = 0.36
sigma = not necessary

Subnetwork for component 0 at node: 5812986020
Node count: 367
bipartivity = 0.5
transitivity = 0.32
sigma = not necessary

Subnetwork for component 0 at node: 5813068575
Node count: 495
bipartivity = 0.5
transitivity = 0.29
sigma = not necessary

Subnetwork for component 0 at node: 5813070569
Node count: 409
bipartivity = 0.5
transitivity = 0.3
sigma = not necessary

Subnetwork for component 0 at node: 5813078621
Node count: 525
bipartivity = 0.5
transitivity = 0.27
sigma = not necessary

Subnetwork for component 0 at node: 5813096198
Node count: 381
bipartivity = 0.5
transitivity = 0.29
sigma = not necessary

Subnetwork for component 0 at node: 5813109327
Node count: 290
bipartivity = 0.5
transitivity = 0.33
sigma = not necessary

Subnetwork for component 0 at node: 5901118380
Node count: 304
bipartivity = 0.5
transitivity = 0.34
sigma = not necessary

Subnetwork for component 0 at node: 5901217908
Node count: 542
bipartivity = 0.5
transitivity = 0.27
sigma = not necessary

Subnetwork for component 0 at node: 328632707
Node count: 9
bipartivity = 1.0
transitivity = 0
sigma = nan

Subnetwork for component 0 at node: 298055794
Node count: 5
bipartivity = 1.0
transitivity = 0
sigma = nan

Subnetwork for component 0 at node: 756036456
Node count: 5
bipartivity = 1.0
transitivity = 0
sigma = nan

Subnetwork for component 0 at node: 5813049438
Node count: 15
bipartivity = 0.91
transitivity = 0.13
sigma = 0.6

Subnetwork for component 0 at node: 329566174
Node count: 489
bipartivity = 0.5
transitivity = 0.29
sigma = not necessary

Subnetwork for component 0 at node: 577554935
Node count: 437
bipartivity = 0.5
transitivity = 0.31
sigma = not necessary

Subnetwork for component 0 at node: 672840346
Node count: 544
bipartivity = 0.5
transitivity = 0.28
sigma = not necessary

Subnetwork for component 0 at node: 695167675
Node count: 280
bipartivity = 0.5
transitivity = 0.38
sigma = not necessary

Subnetwork for component 0 at node: 695508439
Node count: 390
bipartivity = 0.5
transitivity = 0.31
sigma = not necessary

Subnetwork for component 0 at node: 695922355
Node count: 596
bipartivity = 0.5
transitivity = 0.27
sigma = not necessary

Subnetwork for component 0 at node: 696950427
Node count: 452
bipartivity = 0.5
transitivity = 0.3
sigma = not necessary

Subnetwork for component 0 at node: 697316795
Node count: 398
bipartivity = 0.5
transitivity = 0.32
sigma = not necessary

Subnetwork for component 0 at node: 702200873
Node count: 426
bipartivity = 0.5
transitivity = 0.3
sigma = not necessary

Subnetwork for component 0 at node: 702882267
Node count: 331
bipartivity = 0.5
transitivity = 0.35
sigma = not necessary

Subnetwork for component 0 at node: 733235394
Node count: 447
bipartivity = 0.5
transitivity = 0.3
sigma = not necessary

Subnetwork for component 0 at node: 759149133
Node count: 414
bipartivity = 0.5
transitivity = 0.31
sigma = not necessary

Subnetwork for component 0 at node: 794256078
Node count: 592
bipartivity = 0.5
transitivity = 0.27
sigma = not necessary

Subnetwork for component 0 at node: 820856726
Node count: 400
bipartivity = 0.5
transitivity = 0.27
sigma = not necessary

Subnetwork for component 0 at node: 822911647
Node count: 552
bipartivity = 0.5
transitivity = 0.27
sigma = not necessary

Subnetwork for component 0 at node: 851114700
Node count: 204
bipartivity = 0.5
transitivity = 0.42
sigma = not necessary

Subnetwork for component 0 at node: 882235460
Node count: 478
bipartivity = 0.5
transitivity = 0.29
sigma = not necessary

Subnetwork for component 0 at node: 916655865
Node count: 522
bipartivity = 0.5
transitivity = 0.28
sigma = not necessary

Subnetwork for component 0 at node: 919763043
Node count: 512
bipartivity = 0.5
transitivity = 0.3
sigma = not necessary

Subnetwork for component 0 at node: 974995783
Node count: 496
bipartivity = 0.5
transitivity = 0.29
sigma = not necessary

Subnetwork for component 0 at node: 1006366928
Node count: 496
bipartivity = 0.5
transitivity = 0.29
sigma = not necessary

Subnetwork for component 0 at node: 2031343357
Node count: 225
bipartivity = 0.5
transitivity = 0.43
sigma = not necessary

Subnetwork for component 0 at node: 5813012531
Node count: 460
bipartivity = 0.5
transitivity = 0.3
sigma = not necessary

Subnetwork for component 0 at node: 5813020601
Node count: 478
bipartivity = 0.5
transitivity = 0.29
sigma = not necessary

Subnetwork for component 0 at node: 5813058195
Node count: 309
bipartivity = 0.5
transitivity = 0.36
sigma = not necessary

Subnetwork for component 0 at node: 5813061110
Node count: 188
bipartivity = 0.5
transitivity = 0.46
sigma = not necessary

Subnetwork for component 0 at node: 5813063915
Node count: 499
bipartivity = 0.5
transitivity = 0.28
sigma = not necessary

Subnetwork for component 0 at node: 330074340
Node count: 50
bipartivity = 0.5
transitivity = 0.36
sigma = not necessary

Subnetwork for component 0 at node: 697061826
Node count: 166
bipartivity = 0.5
transitivity = 0.45
sigma = not necessary

Subnetwork for component 0 at node: 611693656
Node count: 441
bipartivity = 0.5
transitivity = 0.28
sigma = not necessary

Subnetwork for component 0 at node: 670448622
Node count: 158
bipartivity = 0.5
transitivity = 0.24
sigma = not necessary

Subnetwork for component 0 at node: 703179782
Node count: 477
bipartivity = 0.5
transitivity = 0.27
sigma = not necessary

Subnetwork for component 0 at node: 704548608
Node count: 375
bipartivity = 0.5
transitivity = 0.24
sigma = not necessary

Subnetwork for component 0 at node: 763220810
Node count: 568
bipartivity = 0.5
transitivity = 0.27
sigma = not necessary

Subnetwork for component 0 at node: 853259921
Node count: 368
bipartivity = 0.5
transitivity = 0.32
sigma = not necessary

Subnetwork for component 0 at node: 916038365
Node count: 331
bipartivity = 0.5
transitivity = 0.25
sigma = not necessary

Subnetwork for component 0 at node: 1008680614
Node count: 442
bipartivity = 0.5
transitivity = 0.27
sigma = not necessary

Subnetwork for component 0 at node: 1037750917
Node count: 501
bipartivity = 0.5
transitivity = 0.28
sigma = not necessary

Subnetwork for component 0 at node: 1223274640
Node count: 295
bipartivity = 0.5
transitivity = 0.23
sigma = not necessary

Subnetwork for component 0 at node: 1441616802
Node count: 334
bipartivity = 0.5
transitivity = 0.29
sigma = not necessary

Subnetwork for component 0 at node: 5813002888
Node count: 482
bipartivity = 0.5
transitivity = 0.27
sigma = not necessary

Subnetwork for component 0 at node: 5813058236
Node count: 528
bipartivity = 0.5
transitivity = 0.28
sigma = not necessary

Subnetwork for component 0 at node: 357249838
Node count: 146
bipartivity = 0.5
transitivity = 0.26
sigma = not necessary

Subnetwork for component 0 at node: 703106626
Node count: 272
bipartivity = 0.5
transitivity = 0.2
sigma = not necessary

Subnetwork for component 0 at node: 823913632
Node count: 368
bipartivity = 0.5
transitivity = 0.19
sigma = not necessary

Subnetwork for component 0 at node: 387227028
Node count: 329
bipartivity = 0.5
transitivity = 0.22
sigma = not necessary

Subnetwork for component 0 at node: 727260872
Node count: 382
bipartivity = 0.5
transitivity = 0.29
sigma = not necessary

Subnetwork for component 0 at node: 797635637
Node count: 289
bipartivity = 0.5
transitivity = 0.19
sigma = not necessary

Subnetwork for component 0 at node: 914203527
Node count: 332
bipartivity = 0.5
transitivity = 0.31
sigma = not necessary

Subnetwork for component 0 at node: 1038338266
Node count: 428
bipartivity = 0.5
transitivity = 0.28
sigma = not necessary

Subnetwork for component 0 at node: 1038420643
Node count: 283
bipartivity = 0.5
transitivity = 0.2
sigma = not necessary

Subnetwork for component 0 at node: 1192848260
Node count: 99
bipartivity = 0.5
transitivity = 0.27
sigma = not necessary

Subnetwork for component 0 at node: 5813022339
Node count: 299
bipartivity = 0.5
transitivity = 0.18
sigma = not necessary

Subnetwork for component 0 at node: 5813080768
Node count: 459
bipartivity = 0.5
transitivity = 0.28
sigma = not necessary

Subnetwork for component 0 at node: 387939267
Node count: 167
bipartivity = 0.5
transitivity = 0.2
sigma = not necessary

Subnetwork for component 0 at node: 792209304
Node count: 273
bipartivity = 0.5
transitivity = 0.2
sigma = not necessary

Subnetwork for component 0 at node: 1253999238
Node count: 184
bipartivity = 0.5
transitivity = 0.37
sigma = not necessary

Subnetwork for component 0 at node: 1254344468
Node count: 187
bipartivity = 0.5
transitivity = 0.38
sigma = not necessary

Subnetwork for component 0 at node: 388881226
Node count: 61
bipartivity = 0.51
transitivity = 0.32
sigma = not necessary

Subnetwork for component 0 at node: 388924424
Node count: 171
bipartivity = 0.5
transitivity = 0.45
sigma = not necessary

Subnetwork for component 0 at node: 694471913
Node count: 333
bipartivity = 0.5
transitivity = 0.35
sigma = not necessary

Subnetwork for component 0 at node: 787227302
Node count: 333
bipartivity = 0.5
transitivity = 0.35
sigma = not necessary

Subnetwork for component 0 at node: 389626867
Node count: 41
bipartivity = 0.57
transitivity = 0.23
sigma = not necessary

Subnetwork for component 0 at node: 5813047772
Node count: 120
bipartivity = 0.5
transitivity = 0.43
sigma = not necessary

Subnetwork for component 0 at node: 393883499
Node count: 201
bipartivity = 0.5
transitivity = 0.44
sigma = not necessary

Subnetwork for component 0 at node: 418888248
Node count: 63
bipartivity = 0.5
transitivity = 0.65
sigma = not necessary

Subnetwork for component 0 at node: 418969927
Node count: 389
bipartivity = 0.5
transitivity = 0.24
sigma = not necessary

Subnetwork for component 0 at node: 577330676
Node count: 216
bipartivity = 0.5
transitivity = 0.2
sigma = not necessary

Subnetwork for component 0 at node: 703438567
Node count: 261
bipartivity = 0.5
transitivity = 0.23
sigma = not necessary

Subnetwork for component 0 at node: 731140809
Node count: 332
bipartivity = 0.5
transitivity = 0.33
sigma = not necessary

Subnetwork for component 0 at node: 765245188
Node count: 287
bipartivity = 0.5
transitivity = 0.23
sigma = not necessary

Subnetwork for component 0 at node: 767615925
Node count: 477
bipartivity = 0.5
transitivity = 0.26
sigma = not necessary

Subnetwork for component 0 at node: 882827132
Node count: 320
bipartivity = 0.5
transitivity = 0.21
sigma = not necessary

Subnetwork for component 0 at node: 945523774
Node count: 242
bipartivity = 0.5
transitivity = 0.22
sigma = not necessary

Subnetwork for component 0 at node: 1038070642
Node count: 422
bipartivity = 0.5
transitivity = 0.27
sigma = not necessary

Subnetwork for component 0 at node: 1067624828
Node count: 180
bipartivity = 0.5
transitivity = 0.21
sigma = not necessary

Subnetwork for component 0 at node: 1190729123
Node count: 345
bipartivity = 0.5
transitivity = 0.27
sigma = not necessary

Subnetwork for component 0 at node: 5813011483
Node count: 435
bipartivity = 0.5
transitivity = 0.29
sigma = not necessary

Subnetwork for component 0 at node: 5813040779
Node count: 473
bipartivity = 0.5
transitivity = 0.28
sigma = not necessary

Subnetwork for component 0 at node: 5813049966
Node count: 192
bipartivity = 0.5
transitivity = 0.24
sigma = not necessary

Subnetwork for component 0 at node: 637393228
Node count: 274
bipartivity = 0.5
transitivity = 0.29
sigma = not necessary

Subnetwork for component 0 at node: 706183789
Node count: 255
bipartivity = 0.5
transitivity = 0.21
sigma = not necessary

Subnetwork for component 0 at node: 1193599901
Node count: 482
bipartivity = 0.5
transitivity = 0.22
sigma = not necessary

Subnetwork for component 0 at node: 1254650854
Node count: 358
bipartivity = 0.5
transitivity = 0.19
sigma = not necessary

Subnetwork for component 0 at node: 1785931916
Node count: 473
bipartivity = 0.5
transitivity = 0.26
sigma = not necessary

Subnetwork for component 0 at node: 5813019833
Node count: 81
bipartivity = 0.5
transitivity = 0.29
sigma = not necessary

Subnetwork for component 0 at node: 5813087560
Node count: 59
bipartivity = 0.5
transitivity = 0.29
sigma = not necessary

Subnetwork for component 0 at node: 419980081
Node count: 208
bipartivity = 0.5
transitivity = 0.43
sigma = not necessary

Subnetwork for component 0 at node: 483245369
Node count: 140
bipartivity = 0.5
transitivity = 0.5
sigma = not necessary

Subnetwork for component 0 at node: 729664540
Node count: 348
bipartivity = 0.5
transitivity = 0.34
sigma = not necessary

Subnetwork for component 0 at node: 730147972
Node count: 495
bipartivity = 0.5
transitivity = 0.25
sigma = not necessary

Subnetwork for component 0 at node: 913262104
Node count: 388
bipartivity = 0.5
transitivity = 0.33
sigma = not necessary

Subnetwork for component 0 at node: 5812983965
Node count: 542
bipartivity = 0.5
transitivity = 0.27
sigma = not necessary

Subnetwork for component 0 at node: 580745387
Node count: 369
bipartivity = 0.5
transitivity = 0.33
sigma = not necessary

Subnetwork for component 0 at node: 669325882
Node count: 575
bipartivity = 0.5
transitivity = 0.27
sigma = not necessary

Subnetwork for component 0 at node: 822907387
Node count: 509
bipartivity = 0.5
transitivity = 0.27
sigma = not necessary

Subnetwork for component 0 at node: 1068364006
Node count: 497
bipartivity = 0.5
transitivity = 0.28
sigma = not necessary

Subnetwork for component 0 at node: 1191898195
Node count: 280
bipartivity = 0.5
transitivity = 0.34
sigma = not necessary

Subnetwork for component 0 at node: 1192234894
Node count: 262
bipartivity = 0.5
transitivity = 0.34
sigma = not necessary

Subnetwork for component 0 at node: 1222592470
Node count: 460
bipartivity = 0.5
transitivity = 0.29
sigma = not necessary

Subnetwork for component 0 at node: 5813069015
Node count: 350
bipartivity = 0.5
transitivity = 0.32
sigma = not necessary

Subnetwork for component 0 at node: 5813078629
Node count: 430
bipartivity = 0.5
transitivity = 0.28
sigma = not necessary

Subnetwork for component 0 at node: 425121937
Node count: 331
bipartivity = 0.5
transitivity = 0.35
sigma = not necessary

Subnetwork for component 0 at node: 731176276
Node count: 518
bipartivity = 0.5
transitivity = 0.28
sigma = not necessary

Subnetwork for component 0 at node: 5813014891
Node count: 262
bipartivity = 0.5
transitivity = 0.37
sigma = not necessary

Subnetwork for component 0 at node: 447599745
Node count: 286
bipartivity = 0.5
transitivity = 0.27
sigma = not necessary

Subnetwork for component 0 at node: 700792608
Node count: 372
bipartivity = 0.5
transitivity = 0.3
sigma = not necessary

Subnetwork for component 0 at node: 706572283
Node count: 433
bipartivity = 0.5
transitivity = 0.2
sigma = not necessary

Subnetwork for component 0 at node: 5812989367
Node count: 384
bipartivity = 0.5
transitivity = 0.29
sigma = not necessary

Subnetwork for component 0 at node: 450678237
Node count: 266
bipartivity = 0.5
transitivity = 0.37
sigma = not necessary

Subnetwork for component 0 at node: 759127597
Node count: 549
bipartivity = 0.5
transitivity = 0.27
sigma = not necessary

Subnetwork for component 0 at node: 790508166
Node count: 405
bipartivity = 0.5
transitivity = 0.33
sigma = not necessary

Subnetwork for component 0 at node: 794277305
Node count: 314
bipartivity = 0.5
transitivity = 0.36
sigma = not necessary

Subnetwork for component 0 at node: 792692885
Node count: 217
bipartivity = 0.5
transitivity = 0.42
sigma = not necessary

Subnetwork for component 0 at node: 454896445
Node count: 237
bipartivity = 0.5
transitivity = 0.24
sigma = not necessary

Subnetwork for component 0 at node: 576985092
Node count: 238
bipartivity = 0.5
transitivity = 0.19
sigma = not necessary

Subnetwork for component 0 at node: 734327429
Node count: 211
bipartivity = 0.5
transitivity = 0.27
sigma = not necessary

Subnetwork for component 0 at node: 666916874
Node count: 163
bipartivity = 0.5
transitivity = 0.47
sigma = not necessary

Subnetwork for component 0 at node: 694472667
Node count: 337
bipartivity = 0.5
transitivity = 0.35
sigma = not necessary

Subnetwork for component 0 at node: 730014166
Node count: 430
bipartivity = 0.5
transitivity = 0.3
sigma = not necessary

Subnetwork for component 0 at node: 1050685061
Node count: 426
bipartivity = 0.5
transitivity = 0.31
sigma = not necessary

Subnetwork for component 0 at node: 5813013847
Node count: 378
bipartivity = 0.5
transitivity = 0.33
sigma = not necessary

Subnetwork for component 0 at node: 5813022453
Node count: 345
bipartivity = 0.5
transitivity = 0.34
sigma = not necessary

Subnetwork for component 0 at node: 5813055749
Node count: 325
bipartivity = 0.5
transitivity = 0.34
sigma = not necessary

Subnetwork for component 0 at node: 5813057033
Node count: 479
bipartivity = 0.5
transitivity = 0.29
sigma = not necessary

Subnetwork for component 0 at node: 455154890
Node count: 256
bipartivity = 0.5
transitivity = 0.23
sigma = not necessary

Subnetwork for component 0 at node: 1598011458
Node count: 113
bipartivity = 0.5
transitivity = 0.24
sigma = not necessary

Subnetwork for component 0 at node: 5813087891
Node count: 178
bipartivity = 0.5
transitivity = 0.22
sigma = not necessary

Subnetwork for component 0 at node: 727276708
Node count: 435
bipartivity = 0.5
transitivity = 0.3
sigma = not necessary

Subnetwork for component 0 at node: 5813009885
Node count: 490
bipartivity = 0.5
transitivity = 0.29
sigma = not necessary

Subnetwork for component 0 at node: 5813067776
Node count: 240
bipartivity = 0.5
transitivity = 0.41
sigma = not necessary

Subnetwork for component 0 at node: 479925776
Node count: 308
bipartivity = 0.5
transitivity = 0.27
sigma = not necessary

Subnetwork for component 0 at node: 732077752
Node count: 294
bipartivity = 0.5
transitivity = 0.22
sigma = not necessary

Subnetwork for component 0 at node: 883924268
Node count: 198
bipartivity = 0.5
transitivity = 0.45
sigma = not necessary

Subnetwork for component 0 at node: 946339109
Node count: 332
bipartivity = 0.5
transitivity = 0.27
sigma = not necessary

Subnetwork for component 0 at node: 1570245517
Node count: 82
bipartivity = 0.5
transitivity = 0.37
sigma = not necessary

Subnetwork for component 0 at node: 5812981753
Node count: 30
bipartivity = 0.51
transitivity = 0.51
sigma = not necessary

Subnetwork for component 0 at node: 5812983878
Node count: 493
bipartivity = 0.5
transitivity = 0.24
sigma = not necessary

Subnetwork for component 0 at node: 511685969
Node count: 512
bipartivity = 0.5
transitivity = 0.28
sigma = not necessary

Subnetwork for component 0 at node: 737218764
Node count: 323
bipartivity = 0.5
transitivity = 0.31
sigma = not necessary

Subnetwork for component 0 at node: 792537736
Node count: 470
bipartivity = 0.5
transitivity = 0.27
sigma = not necessary

Subnetwork for component 0 at node: 798317786
Node count: 390
bipartivity = 0.5
transitivity = 0.21
sigma = not necessary

Subnetwork for component 0 at node: 855638407
Node count: 203
bipartivity = 0.5
transitivity = 0.2
sigma = not necessary

Subnetwork for component 0 at node: 956398176
Node count: 168
bipartivity = 0.5
transitivity = 0.21
sigma = not necessary

Subnetwork for component 0 at node: 977736804
Node count: 161
bipartivity = 0.5
transitivity = 0.25
sigma = not necessary

Subnetwork for component 0 at node: 484130600
Node count: 237
bipartivity = 0.5
transitivity = 0.41
sigma = not necessary

Subnetwork for component 0 at node: 484825371
Node count: 263
bipartivity = 0.5
transitivity = 0.28
sigma = not necessary

Subnetwork for component 0 at node: 485934965
Node count: 147
bipartivity = 0.5
transitivity = 0.23
sigma = not necessary

Subnetwork for component 0 at node: 548993536
Node count: 30
bipartivity = 0.52
transitivity = 0.32
sigma = not necessary

Subnetwork for component 0 at node: 706520453
Node count: 406
bipartivity = 0.5
transitivity = 0.26
sigma = not necessary

Subnetwork for component 0 at node: 762171741
Node count: 276
bipartivity = 0.5
transitivity = 0.18
sigma = not necessary

Subnetwork for component 0 at node: 1877667406
Node count: 167
bipartivity = 0.5
transitivity = 0.23
sigma = not necessary

Subnetwork for component 0 at node: 729698667
Node count: 279
bipartivity = 0.5
transitivity = 0.27
sigma = not necessary

Subnetwork for component 0 at node: 763885580
Node count: 304
bipartivity = 0.5
transitivity = 0.21
sigma = not necessary

Subnetwork for component 0 at node: 764148834
Node count: 272
bipartivity = 0.5
transitivity = 0.28
sigma = not necessary

Subnetwork for component 0 at node: 488922181
Node count: 379
bipartivity = 0.5
transitivity = 0.33
sigma = not necessary

Subnetwork for component 0 at node: 575664331
Node count: 499
bipartivity = 0.5
transitivity = 0.28
sigma = not necessary

Subnetwork for component 0 at node: 666572081
Node count: 438
bipartivity = 0.5
transitivity = 0.3
sigma = not necessary

Subnetwork for component 0 at node: 732518921
Node count: 428
bipartivity = 0.5
transitivity = 0.3
sigma = not necessary

Subnetwork for component 0 at node: 760026626
Node count: 559
bipartivity = 0.5
transitivity = 0.27
sigma = not necessary

Subnetwork for component 0 at node: 761182853
Node count: 466
bipartivity = 0.5
transitivity = 0.29
sigma = not necessary

Subnetwork for component 0 at node: 822428009
Node count: 324
bipartivity = 0.5
transitivity = 0.35
sigma = not necessary

Subnetwork for component 0 at node: 946585328
Node count: 49
bipartivity = 0.5
transitivity = 0.6
sigma = not necessary

Subnetwork for component 0 at node: 1036987921
Node count: 506
bipartivity = 0.5
transitivity = 0.28
sigma = not necessary

Subnetwork for component 0 at node: 1068441202
Node count: 394
bipartivity = 0.5
transitivity = 0.32
sigma = not necessary

Subnetwork for component 0 at node: 1095279301
Node count: 176
bipartivity = 0.5
transitivity = 0.45
sigma = not necessary

Subnetwork for component 0 at node: 1192723421
Node count: 254
bipartivity = 0.5
transitivity = 0.36
sigma = not necessary

Subnetwork for component 0 at node: 1529064303
Node count: 170
bipartivity = 0.5
transitivity = 0.45
sigma = not necessary

Subnetwork for component 0 at node: 5813012637
Node count: 71
bipartivity = 0.5
transitivity = 0.58
sigma = not necessary

Subnetwork for component 0 at node: 5813022259
Node count: 400
bipartivity = 0.5
transitivity = 0.31
sigma = not necessary

Subnetwork for component 0 at node: 5813041316
Node count: 513
bipartivity = 0.5
transitivity = 0.28
sigma = not necessary

Subnetwork for component 0 at node: 5813061114
Node count: 450
bipartivity = 0.5
transitivity = 0.3
sigma = not necessary

Subnetwork for component 0 at node: 511025402
Node count: 410
bipartivity = 0.5
transitivity = 0.26
sigma = not necessary

Subnetwork for component 0 at node: 1070141508
Node count: 352
bipartivity = 0.5
transitivity = 0.26
sigma = not necessary

Subnetwork for component 0 at node: 1099022750
Node count: 413
bipartivity = 0.5
transitivity = 0.28
sigma = not necessary

Subnetwork for component 0 at node: 581746661
Node count: 422
bipartivity = 0.5
transitivity = 0.32
sigma = not necessary

Subnetwork for component 0 at node: 697398827
Node count: 526
bipartivity = 0.5
transitivity = 0.28
sigma = not necessary

Subnetwork for component 0 at node: 737266434
Node count: 454
bipartivity = 0.5
transitivity = 0.26
sigma = not necessary

Subnetwork for component 0 at node: 764131610
Node count: 455
bipartivity = 0.5
transitivity = 0.29
sigma = not necessary

Subnetwork for component 0 at node: 944974703
Node count: 355
bipartivity = 0.5
transitivity = 0.28
sigma = not necessary

Subnetwork for component 0 at node: 945532137
Node count: 69
bipartivity = 0.5
transitivity = 0.34
sigma = not necessary

Subnetwork for component 0 at node: 977295669
Node count: 74
bipartivity = 0.5
transitivity = 0.29
sigma = not necessary

Subnetwork for component 0 at node: 5813048521
Node count: 408
bipartivity = 0.5
transitivity = 0.3
sigma = not necessary

Subnetwork for component 0 at node: 512411321
Node count: 326
bipartivity = 0.5
transitivity = 0.28
sigma = not necessary

Subnetwork for component 0 at node: 852763857
Node count: 170
bipartivity = 0.5
transitivity = 0.24
sigma = not necessary

Subnetwork for component 0 at node: 945647730
Node count: 408
bipartivity = 0.5
transitivity = 0.21
sigma = not necessary

Subnetwork for component 0 at node: 977628790
Node count: 136
bipartivity = 0.5
transitivity = 0.21
sigma = not necessary

Subnetwork for component 0 at node: 5812990956
Node count: 360
bipartivity = 0.5
transitivity = 0.27
sigma = not necessary

Subnetwork for component 0 at node: 512851433
Node count: 177
bipartivity = 0.5
transitivity = 0.46
sigma = not necessary

Subnetwork for component 0 at node: 5813027244
Node count: 152
bipartivity = 0.5
transitivity = 0.25
sigma = not necessary

Subnetwork for component 0 at node: 514272175
Node count: 87
bipartivity = 0.5
transitivity = 0.31
sigma = not necessary

Subnetwork for component 0 at node: 973423536
Node count: 226
bipartivity = 0.5
transitivity = 0.43
sigma = not necessary

Subnetwork for component 0 at node: 1284117939
Node count: 79
bipartivity = 0.5
transitivity = 0.21
sigma = not necessary

Subnetwork for component 0 at node: 5813014572
Node count: 7
bipartivity = 0.73
transitivity = 0.54
sigma = not necessary

Subnetwork for component 0 at node: 514475106
Node count: 273
bipartivity = 0.5
transitivity = 0.4
sigma = not necessary

Subnetwork for component 0 at node: 604989608
Node count: 232
bipartivity = 0.5
transitivity = 0.42
sigma = not necessary

Subnetwork for component 0 at node: 666709858
Node count: 103
bipartivity = 0.5
transitivity = 0.36
sigma = not necessary

Subnetwork for component 0 at node: 756520292
Node count: 274
bipartivity = 0.5
transitivity = 0.39
sigma = not necessary

Subnetwork for component 0 at node: 974110912
Node count: 182
bipartivity = 0.5
transitivity = 0.36
sigma = not necessary

Subnetwork for component 0 at node: 514958793
Node count: 401
bipartivity = 0.5
transitivity = 0.33
sigma = not necessary

Subnetwork for component 0 at node: 668617936
Node count: 221
bipartivity = 0.5
transitivity = 0.42
sigma = not necessary

Subnetwork for component 0 at node: 697939194
Node count: 82
bipartivity = 0.5
transitivity = 0.25
sigma = not necessary

Subnetwork for component 0 at node: 728292005
Node count: 130
bipartivity = 0.5
transitivity = 0.3
sigma = not necessary

Subnetwork for component 0 at node: 761537199
Node count: 148
bipartivity = 0.5
transitivity = 0.34
sigma = not necessary

Subnetwork for component 0 at node: 849279791
Node count: 361
bipartivity = 0.5
transitivity = 0.35
sigma = not necessary

Subnetwork for component 0 at node: 946049193
Node count: 35
bipartivity = 0.51
transitivity = 0.3
sigma = not necessary

Subnetwork for component 0 at node: 978733232
Node count: 86
bipartivity = 0.5
transitivity = 0.45
sigma = not necessary

Subnetwork for component 0 at node: 5813009358
Node count: 42
bipartivity = 0.52
transitivity = 0.28
sigma = not necessary

Subnetwork for component 0 at node: 5813078708
Node count: 366
bipartivity = 0.5
transitivity = 0.34
sigma = not necessary

Subnetwork for component 0 at node: 515152792
Node count: 330
bipartivity = 0.5
transitivity = 0.3
sigma = not necessary

Subnetwork for component 0 at node: 5813040123
Node count: 414
bipartivity = 0.5
transitivity = 0.28
sigma = not necessary

Subnetwork for component 0 at node: 515385637
Node count: 69
bipartivity = 0.5
transitivity = 0.29
sigma = not necessary

Subnetwork for component 0 at node: 824115747
Node count: 26
bipartivity = 0.6
transitivity = 0.29
sigma = not necessary

Subnetwork for component 0 at node: 5812980507
Node count: 143
bipartivity = 0.5
transitivity = 0.43
sigma = not necessary

Subnetwork for component 0 at node: 518329528
Node count: 520
bipartivity = 0.5
transitivity = 0.28
sigma = not necessary

Subnetwork for component 0 at node: 674760695
Node count: 396
bipartivity = 0.5
transitivity = 0.29
sigma = not necessary

Subnetwork for component 0 at node: 727713068
Node count: 470
bipartivity = 0.5
transitivity = 0.29
sigma = not necessary

Subnetwork for component 0 at node: 974908522
Node count: 421
bipartivity = 0.5
transitivity = 0.3
sigma = not necessary

Subnetwork for component 0 at node: 1099048104
Node count: 343
bipartivity = 0.5
transitivity = 0.31
sigma = not necessary

Subnetwork for component 0 at node: 1130156970
Node count: 410
bipartivity = 0.5
transitivity = 0.29
sigma = not necessary

Subnetwork for component 0 at node: 5813035703
Node count: 176
bipartivity = 0.5
transitivity = 0.45
sigma = not necessary

Subnetwork for component 0 at node: 540662210
Node count: 132
bipartivity = 0.5
transitivity = 0.31
sigma = not necessary

Subnetwork for component 0 at node: 5813062866
Node count: 15
bipartivity = 0.61
transitivity = 0.41
sigma = not necessary

Subnetwork for component 0 at node: 357953145
Node count: 111
bipartivity = 0.5
transitivity = 0.53
sigma = not necessary

Subnetwork for component 0 at node: 666230992
Node count: 131
bipartivity = 0.5
transitivity = 0.51
sigma = not necessary

Subnetwork for component 0 at node: 667603691
Node count: 308
bipartivity = 0.5
transitivity = 0.36
sigma = not necessary

Subnetwork for component 0 at node: 697416237
Node count: 410
bipartivity = 0.5
transitivity = 0.31
sigma = not necessary

Subnetwork for component 0 at node: 728991288
Node count: 421
bipartivity = 0.5
transitivity = 0.3
sigma = not necessary

Subnetwork for component 0 at node: 729479296
Node count: 334
bipartivity = 0.5
transitivity = 0.34
sigma = not necessary

Subnetwork for component 0 at node: 730830911
Node count: 191
bipartivity = 0.5
transitivity = 0.43
sigma = not necessary

Subnetwork for component 0 at node: 731180030
Node count: 503
bipartivity = 0.5
transitivity = 0.28
sigma = not necessary

Subnetwork for component 0 at node: 756874510
Node count: 304
bipartivity = 0.5
transitivity = 0.37
sigma = not necessary

Subnetwork for component 0 at node: 794466376
Node count: 435
bipartivity = 0.5
transitivity = 0.3
sigma = not necessary

Subnetwork for component 0 at node: 821552280
Node count: 420
bipartivity = 0.5
transitivity = 0.31
sigma = not necessary

Subnetwork for component 0 at node: 852236918
Node count: 480
bipartivity = 0.5
transitivity = 0.29
sigma = not necessary

Subnetwork for component 0 at node: 861242327
Node count: 395
bipartivity = 0.5
transitivity = 0.31
sigma = not necessary

Subnetwork for component 0 at node: 881217171
Node count: 159
bipartivity = 0.5
transitivity = 0.53
sigma = not necessary

Subnetwork for component 0 at node: 921084944
Node count: 185
bipartivity = 0.5
transitivity = 0.47
sigma = not necessary

Subnetwork for component 0 at node: 945354528
Node count: 494
bipartivity = 0.5
transitivity = 0.29
sigma = not necessary

Subnetwork for component 0 at node: 946667252
Node count: 170
bipartivity = 0.5
transitivity = 0.45
sigma = not necessary

Subnetwork for component 0 at node: 1191500957
Node count: 443
bipartivity = 0.5
transitivity = 0.3
sigma = not necessary

Subnetwork for component 0 at node: 1252927798
Node count: 348
bipartivity = 0.5
transitivity = 0.33
sigma = not necessary

Subnetwork for component 0 at node: 1622584190
Node count: 194
bipartivity = 0.5
transitivity = 0.43
sigma = not necessary

Subnetwork for component 0 at node: 5813013850
Node count: 285
bipartivity = 0.5
transitivity = 0.39
sigma = not necessary

Subnetwork for component 0 at node: 5813041251
Node count: 410
bipartivity = 0.5
transitivity = 0.31
sigma = not necessary

Subnetwork for component 0 at node: 5813049491
Node count: 399
bipartivity = 0.5
transitivity = 0.31
sigma = not necessary

Subnetwork for component 0 at node: 5813049946
Node count: 432
bipartivity = 0.5
transitivity = 0.31
sigma = not necessary

Subnetwork for component 0 at node: 5813057933
Node count: 331
bipartivity = 0.5
transitivity = 0.36
sigma = not necessary

Subnetwork for component 0 at node: 549597974
Node count: 121
bipartivity = 0.5
transitivity = 0.52
sigma = not necessary

Subnetwork for component 0 at node: 5813056972
Node count: 207
bipartivity = 0.5
transitivity = 0.43
sigma = not necessary

Subnetwork for component 0 at node: 549722579
Node count: 404
bipartivity = 0.5
transitivity = 0.25
sigma = not necessary

Subnetwork for component 0 at node: 768301292
Node count: 166
bipartivity = 0.5
transitivity = 0.21
sigma = not necessary

Subnetwork for component 0 at node: 1099800130
Node count: 317
bipartivity = 0.5
transitivity = 0.37
sigma = not necessary

Subnetwork for component 0 at node: 1255668961
Node count: 89
bipartivity = 0.5
transitivity = 0.24
sigma = not necessary

Subnetwork for component 0 at node: 1284265034
Node count: 244
bipartivity = 0.5
transitivity = 0.31
sigma = not necessary

Subnetwork for component 0 at node: 1718809500
Node count: 227
bipartivity = 0.5
transitivity = 0.32
sigma = not necessary

Subnetwork for component 0 at node: 571346887
Node count: 86
bipartivity = 0.5
transitivity = 0.37
sigma = not necessary

Subnetwork for component 0 at node: 573381453
Node count: 227
bipartivity = 0.5
transitivity = 0.43
sigma = not necessary

Subnetwork for component 0 at node: 5813060766
Node count: 168
bipartivity = 0.5
transitivity = 0.48
sigma = not necessary

Subnetwork for component 0 at node: 579575594
Node count: 346
bipartivity = 0.5
transitivity = 0.34
sigma = not necessary

Subnetwork for component 0 at node: 635882644
Node count: 382
bipartivity = 0.5
transitivity = 0.32
sigma = not necessary

Subnetwork for component 0 at node: 642504699
Node count: 314
bipartivity = 0.5
transitivity = 0.36
sigma = not necessary

Subnetwork for component 0 at node: 664787948
Node count: 283
bipartivity = 0.5
transitivity = 0.36
sigma = not necessary

Subnetwork for component 0 at node: 705558104
Node count: 173
bipartivity = 0.5
transitivity = 0.44
sigma = not necessary

Subnetwork for component 0 at node: 851106245
Node count: 498
bipartivity = 0.5
transitivity = 0.29
sigma = not necessary

Subnetwork for component 0 at node: 914298735
Node count: 488
bipartivity = 0.5
transitivity = 0.28
sigma = not necessary

Subnetwork for component 0 at node: 1098776577
Node count: 417
bipartivity = 0.5
transitivity = 0.3
sigma = not necessary

Subnetwork for component 0 at node: 1221802845
Node count: 396
bipartivity = 0.5
transitivity = 0.31
sigma = not necessary

Subnetwork for component 0 at node: 5813021882
Node count: 311
bipartivity = 0.5
transitivity = 0.35
sigma = not necessary

Subnetwork for component 0 at node: 730454511
Node count: 229
bipartivity = 0.5
transitivity = 0.23
sigma = not necessary

Subnetwork for component 0 at node: 576825965
Node count: 5
bipartivity = 1.0
transitivity = 0
sigma = nan

Subnetwork for component 0 at node: 988632865
Node count: 20
bipartivity = 0.88
transitivity = 0.15
sigma = 0.96

Subnetwork for component 0 at node: 732159588
Node count: 34
bipartivity = 0.56
transitivity = 0.24
sigma = not necessary

Subnetwork for component 0 at node: 761170446
Node count: 290
bipartivity = 0.5
transitivity = 0.18
sigma = not necessary

Subnetwork for component 0 at node: 5813021566
Node count: 358
bipartivity = 0.5
transitivity = 0.22
sigma = not necessary

Subnetwork for component 0 at node: 5813053688
Node count: 358
bipartivity = 0.5
transitivity = 0.25
sigma = not necessary

Subnetwork for component 0 at node: 613813102
Node count: 363
bipartivity = 0.5
transitivity = 0.22
sigma = not necessary

Subnetwork for component 0 at node: 670353202
Node count: 505
bipartivity = 0.5
transitivity = 0.27
sigma = not necessary

Subnetwork for component 0 at node: 1325138112
Node count: 493
bipartivity = 0.5
transitivity = 0.28
sigma = not necessary

Subnetwork for component 0 at node: 699463239
Node count: 143
bipartivity = 0.5
transitivity = 0.49
sigma = not necessary

Subnetwork for component 0 at node: 943809606
Node count: 100
bipartivity = 0.5
transitivity = 0.53
sigma = not necessary

Subnetwork for component 0 at node: 1159646273
Node count: 298
bipartivity = 0.5
transitivity = 0.38
sigma = not necessary

Subnetwork for component 0 at node: 1344012171
Node count: 228
bipartivity = 0.5
transitivity = 0.4
sigma = not necessary

Subnetwork for component 0 at node: 699312063
Node count: 241
bipartivity = 0.5
transitivity = 0.4
sigma = not necessary

Subnetwork for component 0 at node: 882827860
Node count: 361
bipartivity = 0.5
transitivity = 0.34
sigma = not necessary

Subnetwork for component 0 at node: 942959557
Node count: 182
bipartivity = 0.5
transitivity = 0.43
sigma = not necessary

Subnetwork for component 0 at node: 1005602221
Node count: 343
bipartivity = 0.5
transitivity = 0.33
sigma = not necessary

Subnetwork for component 0 at node: 5813093836
Node count: 247
bipartivity = 0.5
transitivity = 0.41
sigma = not necessary

Subnetwork for component 0 at node: 579963818
Node count: 307
bipartivity = 0.5
transitivity = 0.22
sigma = not necessary

Subnetwork for component 0 at node: 669978138
Node count: 364
bipartivity = 0.5
transitivity = 0.29
sigma = not necessary

Subnetwork for component 0 at node: 1222928995
Node count: 169
bipartivity = 0.5
transitivity = 0.25
sigma = not necessary

Subnetwork for component 0 at node: 5812986766
Node count: 364
bipartivity = 0.5
transitivity = 0.3
sigma = not necessary

Subnetwork for component 0 at node: 667750417
Node count: 61
bipartivity = 0.51
transitivity = 0.33
sigma = not necessary

Subnetwork for component 0 at node: 1037660908
Node count: 378
bipartivity = 0.5
transitivity = 0.31
sigma = not necessary

Subnetwork for component 0 at node: 581004609
Node count: 413
bipartivity = 0.5
transitivity = 0.3
sigma = not necessary

Subnetwork for component 0 at node: 5813026785
Node count: 508
bipartivity = 0.5
transitivity = 0.28
sigma = not necessary

Subnetwork for component 0 at node: 603167111
Node count: 264
bipartivity = 0.5
transitivity = 0.31
sigma = not necessary

Subnetwork for component 0 at node: 5812991473
Node count: 356
bipartivity = 0.5
transitivity = 0.29
sigma = not necessary

Subnetwork for component 0 at node: 604242162
Node count: 35
bipartivity = 0.57
transitivity = 0.23
sigma = not necessary

Subnetwork for component 0 at node: 634608104
Node count: 35
bipartivity = 0.57
transitivity = 0.23
sigma = not necessary

Subnetwork for component 0 at node: 759084486
Node count: 28
bipartivity = 0.57
transitivity = 0.24
sigma = not necessary

Subnetwork for component 0 at node: 850829072
Node count: 8
bipartivity = 0.59
transitivity = 0.7
sigma = not necessary

Subnetwork for component 0 at node: 974627674
Node count: 28
bipartivity = 0.57
transitivity = 0.24
sigma = not necessary

Subnetwork for component 0 at node: 1284312505
Node count: 257
bipartivity = 0.5
transitivity = 0.37
sigma = not necessary

Subnetwork for component 0 at node: 606340818
Node count: 145
bipartivity = 0.5
transitivity = 0.26
sigma = not necessary

Subnetwork for component 0 at node: 852422640
Node count: 352
bipartivity = 0.5
transitivity = 0.23
sigma = not necessary

Subnetwork for component 0 at node: 821780859
Node count: 369
bipartivity = 0.5
transitivity = 0.28
sigma = not necessary

Subnetwork for component 0 at node: 5813013487
Node count: 184
bipartivity = 0.5
transitivity = 0.46
sigma = not necessary

Subnetwork for component 0 at node: 607938091
Node count: 396
bipartivity = 0.5
transitivity = 0.29
sigma = not necessary

Subnetwork for component 0 at node: 1191820507
Node count: 142
bipartivity = 0.5
transitivity = 0.24
sigma = not necessary

Subnetwork for component 0 at node: 609656444
Node count: 129
bipartivity = 0.5
transitivity = 0.22
sigma = not necessary

Subnetwork for component 0 at node: 704111734
Node count: 306
bipartivity = 0.5
transitivity = 0.32
sigma = not necessary

Subnetwork for component 0 at node: 613756849
Node count: 296
bipartivity = 0.5
transitivity = 0.21
sigma = not necessary

Subnetwork for component 0 at node: 790741191
Node count: 84
bipartivity = 0.5
transitivity = 0.23
sigma = not necessary

Subnetwork for component 0 at node: 1223948148
Node count: 354
bipartivity = 0.5
transitivity = 0.21
sigma = not necessary

Subnetwork for component 0 at node: 1252284213
Node count: 389
bipartivity = 0.5
transitivity = 0.28
sigma = not necessary

Subnetwork for component 0 at node: 1253230158
Node count: 39
bipartivity = 0.5
transitivity = 0.32
sigma = not necessary

Subnetwork for component 0 at node: 1470150602
Node count: 284
bipartivity = 0.5
transitivity = 0.21
sigma = not necessary

Subnetwork for component 0 at node: 635135723
Node count: 59
bipartivity = 0.5
transitivity = 0.65
sigma = not necessary

Subnetwork for component 0 at node: 634236922
Node count: 267
bipartivity = 0.5
transitivity = 0.38
sigma = not necessary

Subnetwork for component 0 at node: 730692294
Node count: 348
bipartivity = 0.5
transitivity = 0.32
sigma = not necessary

Subnetwork for component 0 at node: 1037393225
Node count: 351
bipartivity = 0.5
transitivity = 0.32
sigma = not necessary

Subnetwork for component 0 at node: 637048244
Node count: 149
bipartivity = 0.5
transitivity = 0.48
sigma = not necessary

Subnetwork for component 0 at node: 5813077950
Node count: 81
bipartivity = 0.5
transitivity = 0.32
sigma = not necessary

Subnetwork for component 0 at node: 638964662
Node count: 311
bipartivity = 0.5
transitivity = 0.31
sigma = not necessary

Subnetwork for component 0 at node: 1749434934
Node count: 408
bipartivity = 0.5
transitivity = 0.3
sigma = not necessary

Subnetwork for component 0 at node: 881696475
Node count: 235
bipartivity = 0.5
transitivity = 0.41
sigma = not necessary

Subnetwork for component 0 at node: 1129937412
Node count: 221
bipartivity = 0.5
transitivity = 0.44
sigma = not necessary

Subnetwork for component 0 at node: 642715875
Node count: 236
bipartivity = 0.5
transitivity = 0.32
sigma = not necessary

Subnetwork for component 0 at node: 857819555
Node count: 198
bipartivity = 0.5
transitivity = 0.43
sigma = not necessary

Subnetwork for component 0 at node: 5812982668
Node count: 239
bipartivity = 0.5
transitivity = 0.4
sigma = not necessary

Subnetwork for component 0 at node: 664824047
Node count: 105
bipartivity = 0.5
transitivity = 0.36
sigma = not necessary

Subnetwork for component 0 at node: 666567261
Node count: 30
bipartivity = 0.72
transitivity = 0.19
sigma = not necessary

Subnetwork for component 0 at node: 787421325
Node count: 256
bipartivity = 0.5
transitivity = 0.37
sigma = not necessary

Subnetwork for component 0 at node: 1006716334
Node count: 234
bipartivity = 0.5
transitivity = 0.39
sigma = not necessary

Subnetwork for component 0 at node: 5813021595
Node count: 43
bipartivity = 0.51
transitivity = 0.32
sigma = not necessary

Subnetwork for component 0 at node: 5813021912
Node count: 177
bipartivity = 0.5
transitivity = 0.46
sigma = not necessary

Subnetwork for component 0 at node: 883799590
Node count: 221
bipartivity = 0.5
transitivity = 0.24
sigma = not necessary

Subnetwork for component 0 at node: 1285343852
Node count: 223
bipartivity = 0.5
transitivity = 0.25
sigma = not necessary

Subnetwork for component 0 at node: 5813134294
Node count: 236
bipartivity = 0.5
transitivity = 0.2
sigma = not necessary

Subnetwork for component 0 at node: 732155427
Node count: 54
bipartivity = 0.53
transitivity = 0.25
sigma = not necessary

Subnetwork for component 0 at node: 791501536
Node count: 6
bipartivity = 1.0
transitivity = 0
sigma = nan

Subnetwork for component 0 at node: 694299183
Node count: 70
bipartivity = 0.5
transitivity = 0.25
sigma = not necessary

Subnetwork for component 0 at node: 851899899
Node count: 9
bipartivity = 0.99
transitivity = 0
sigma = nan

Subnetwork for component 0 at node: 668967527
Node count: 279
bipartivity = 0.5
transitivity = 0.28
sigma = not necessary

Subnetwork for component 0 at node: 675447609
Node count: 245
bipartivity = 0.5
transitivity = 0.21
sigma = not necessary

Subnetwork for component 0 at node: 766950752
Node count: 86
bipartivity = 0.5
transitivity = 0.23
sigma = not necessary

Subnetwork for component 0 at node: 1036257907
Node count: 266
bipartivity = 0.5
transitivity = 0.19
sigma = not necessary

Subnetwork for component 0 at node: 700335140
Node count: 277
bipartivity = 0.5
transitivity = 0.38
sigma = not necessary

Subnetwork for component 0 at node: 700356592
Node count: 315
bipartivity = 0.5
transitivity = 0.32
sigma = not necessary

Subnetwork for component 0 at node: 728995438
Node count: 254
bipartivity = 0.5
transitivity = 0.23
sigma = not necessary

Subnetwork for component 0 at node: 767571751
Node count: 294
bipartivity = 0.5
transitivity = 0.21
sigma = not necessary

Subnetwork for component 0 at node: 821729374
Node count: 288
bipartivity = 0.5
transitivity = 0.19
sigma = not necessary

Subnetwork for component 0 at node: 861251942
Node count: 408
bipartivity = 0.5
transitivity = 0.25
sigma = not necessary

Subnetwork for component 0 at node: 882404950
Node count: 242
bipartivity = 0.5
transitivity = 0.32
sigma = not necessary

Subnetwork for component 0 at node: 974839708
Node count: 319
bipartivity = 0.5
transitivity = 0.23
sigma = not necessary

Subnetwork for component 0 at node: 975560497
Node count: 352
bipartivity = 0.5
transitivity = 0.27
sigma = not necessary

Subnetwork for component 0 at node: 1068013578
Node count: 364
bipartivity = 0.5
transitivity = 0.32
sigma = not necessary

Subnetwork for component 0 at node: 1132907071
Node count: 188
bipartivity = 0.5
transitivity = 0.23
sigma = not necessary

Subnetwork for component 0 at node: 1223956854
Node count: 218
bipartivity = 0.5
transitivity = 0.21
sigma = not necessary

Subnetwork for component 0 at node: 1286703891
Node count: 271
bipartivity = 0.5
transitivity = 0.18
sigma = not necessary

Subnetwork for component 0 at node: 1314695867
Node count: 311
bipartivity = 0.5
transitivity = 0.31
sigma = not necessary

Subnetwork for component 0 at node: 669666822
Node count: 404
bipartivity = 0.5
transitivity = 0.27
sigma = not necessary

Subnetwork for component 0 at node: 737218823
Node count: 268
bipartivity = 0.5
transitivity = 0.18
sigma = not necessary

Subnetwork for component 0 at node: 1222925067
Node count: 322
bipartivity = 0.5
transitivity = 0.31
sigma = not necessary

Subnetwork for component 0 at node: 5812987959
Node count: 468
bipartivity = 0.5
transitivity = 0.27
sigma = not necessary

Subnetwork for component 0 at node: 791427589
Node count: 318
bipartivity = 0.5
transitivity = 0.21
sigma = not necessary

Subnetwork for component 0 at node: 1534270924
Node count: 424
bipartivity = 0.5
transitivity = 0.28
sigma = not necessary

Subnetwork for component 0 at node: 5813022163
Node count: 98
bipartivity = 0.5
transitivity = 0.25
sigma = not necessary

Subnetwork for component 0 at node: 5813064414
Node count: 194
bipartivity = 0.5
transitivity = 0.2
sigma = not necessary

Subnetwork for component 0 at node: 5813128387
Node count: 133
bipartivity = 0.5
transitivity = 0.24
sigma = not necessary

Subnetwork for component 0 at node: 670435003
Node count: 41
bipartivity = 0.53
transitivity = 0.25
sigma = not necessary

Subnetwork for component 0 at node: 671342033
Node count: 274
bipartivity = 0.5
transitivity = 0.24
sigma = not necessary

Subnetwork for component 0 at node: 1037604941
Node count: 298
bipartivity = 0.5
transitivity = 0.19
sigma = not necessary

Subnetwork for component 0 at node: 674108632
Node count: 81
bipartivity = 0.5
transitivity = 0.22
sigma = not necessary

Subnetwork for component 0 at node: 1158018199
Node count: 137
bipartivity = 0.5
transitivity = 0.3
sigma = not necessary

Subnetwork for component 0 at node: 760733648
Node count: 249
bipartivity = 0.5
transitivity = 0.29
sigma = not necessary

Subnetwork for component 0 at node: 1252966452
Node count: 296
bipartivity = 0.5
transitivity = 0.29
sigma = not necessary

Subnetwork for component 0 at node: 1542715954
Node count: 338
bipartivity = 0.5
transitivity = 0.2
sigma = not necessary

Subnetwork for component 0 at node: 675489921
Node count: 311
bipartivity = 0.5
transitivity = 0.31
sigma = not necessary

Subnetwork for component 0 at node: 702069970
Node count: 315
bipartivity = 0.5
transitivity = 0.21
sigma = not necessary

Subnetwork for component 0 at node: 675490204
Node count: 307
bipartivity = 0.5
transitivity = 0.26
sigma = not necessary

Subnetwork for component 0 at node: 729358056
Node count: 38
bipartivity = 0.53
transitivity = 0.24
sigma = not necessary

Subnetwork for component 0 at node: 737607426
Node count: 107
bipartivity = 0.5
transitivity = 0.2
sigma = not necessary

Subnetwork for component 0 at node: 916037507
Node count: 82
bipartivity = 0.5
transitivity = 0.26
sigma = not necessary

Subnetwork for component 0 at node: 947590512
Node count: 125
bipartivity = 0.5
transitivity = 0.21
sigma = not necessary

Subnetwork for component 0 at node: 1008663678
Node count: 99
bipartivity = 0.5
transitivity = 0.22
sigma = not necessary

Subnetwork for component 0 at node: 1348998826
Node count: 104
bipartivity = 0.5
transitivity = 0.24
sigma = not necessary

Subnetwork for component 0 at node: 676824431
Node count: 153
bipartivity = 0.5
transitivity = 0.39
sigma = not necessary

Subnetwork for component 0 at node: 5813016796
Node count: 398
bipartivity = 0.5
transitivity = 0.3
sigma = not necessary

Subnetwork for component 0 at node: 5813021904
Node count: 328
bipartivity = 0.5
transitivity = 0.36
sigma = not necessary

Subnetwork for component 0 at node: 5813033529
Node count: 47
bipartivity = 0.5
transitivity = 0.62
sigma = not necessary

Subnetwork for component 0 at node: 852923433
Node count: 121
bipartivity = 0.5
transitivity = 0.48
sigma = not necessary

Subnetwork for component 0 at node: 974300015
Node count: 211
bipartivity = 0.5
transitivity = 0.42
sigma = not necessary

Subnetwork for component 0 at node: 203253253
Node count: 37
bipartivity = 0.65
transitivity = 0.19
sigma = not necessary

Subnetwork for component 0 at node: 920057227
Node count: 147
bipartivity = 0.5
transitivity = 0.48
sigma = not necessary

Subnetwork for component 0 at node: 705234668
Node count: 341
bipartivity = 0.5
transitivity = 0.34
sigma = not necessary

Subnetwork for component 0 at node: 799521639
Node count: 444
bipartivity = 0.5
transitivity = 0.29
sigma = not necessary

Subnetwork for component 0 at node: 1069693466
Node count: 414
bipartivity = 0.5
transitivity = 0.29
sigma = not necessary

Subnetwork for component 0 at node: 1191557366
Node count: 136
bipartivity = 0.5
transitivity = 0.46
sigma = not necessary

Subnetwork for component 0 at node: 1314342109
Node count: 313
bipartivity = 0.5
transitivity = 0.35
sigma = not necessary

Subnetwork for component 0 at node: 1692462759
Node count: 209
bipartivity = 0.5
transitivity = 0.41
sigma = not necessary

Subnetwork for component 0 at node: 1716625816
Node count: 243
bipartivity = 0.5
transitivity = 0.38
sigma = not necessary

Subnetwork for component 0 at node: 5813013152
Node count: 270
bipartivity = 0.5
transitivity = 0.37
sigma = not necessary

Subnetwork for component 0 at node: 5813062552
Node count: 457
bipartivity = 0.5
transitivity = 0.29
sigma = not necessary

Subnetwork for component 0 at node: 696489026
Node count: 184
bipartivity = 0.5
transitivity = 0.44
sigma = not necessary

Subnetwork for component 0 at node: 358593042
Node count: 75
bipartivity = 0.5
transitivity = 0.39
sigma = not necessary

Subnetwork for component 0 at node: 727182822
Node count: 154
bipartivity = 0.5
transitivity = 0.4
sigma = not necessary

Subnetwork for component 0 at node: 5813056881
Node count: 140
bipartivity = 0.5
transitivity = 0.33
sigma = not necessary

Subnetwork for component 0 at node: 1719953914
Node count: 390
bipartivity = 0.5
transitivity = 0.27
sigma = not necessary

Subnetwork for component 0 at node: 698970725
Node count: 184
bipartivity = 0.5
transitivity = 0.43
sigma = not necessary

Subnetwork for component 0 at node: 1004804445
Node count: 205
bipartivity = 0.5
transitivity = 0.45
sigma = not necessary

Subnetwork for component 0 at node: 698444473
Node count: 266
bipartivity = 0.5
transitivity = 0.34
sigma = not necessary

Subnetwork for component 0 at node: 787563949
Node count: 207
bipartivity = 0.5
transitivity = 0.38
sigma = not necessary

Subnetwork for component 0 at node: 883514653
Node count: 232
bipartivity = 0.5
transitivity = 0.41
sigma = not necessary

Subnetwork for component 0 at node: 1345846711
Node count: 319
bipartivity = 0.5
transitivity = 0.38
sigma = not necessary

Subnetwork for component 0 at node: 977387419
Node count: 138
bipartivity = 0.5
transitivity = 0.48
sigma = not necessary

Subnetwork for component 0 at node: 1137326978
Node count: 275
bipartivity = 0.5
transitivity = 0.39
sigma = not necessary

Subnetwork for component 0 at node: 706183728
Node count: 212
bipartivity = 0.5
transitivity = 0.23
sigma = not necessary

Subnetwork for component 0 at node: 1511016097
Node count: 254
bipartivity = 0.5
transitivity = 0.23
sigma = not necessary

Subnetwork for component 0 at node: 699652692
Node count: 399
bipartivity = 0.5
transitivity = 0.32
sigma = not necessary

Subnetwork for component 0 at node: 787205311
Node count: 175
bipartivity = 0.5
transitivity = 0.46
sigma = not necessary

Subnetwork for component 0 at node: 699998408
Node count: 244
bipartivity = 0.5
transitivity = 0.22
sigma = not necessary

Subnetwork for component 0 at node: 699687305
Node count: 50
bipartivity = 0.53
transitivity = 0.22
sigma = not necessary

Subnetwork for component 0 at node: 849275471
Node count: 205
bipartivity = 0.5
transitivity = 0.43
sigma = not necessary

Subnetwork for component 0 at node: 5813040712
Node count: 64
bipartivity = 0.51
transitivity = 0.24
sigma = not necessary

Subnetwork for component 0 at node: 700481649
Node count: 92
bipartivity = 0.5
transitivity = 0.58
sigma = not necessary

Subnetwork for component 0 at node: 546641039
Node count: 146
bipartivity = 0.5
transitivity = 0.39
sigma = not necessary

Subnetwork for component 0 at node: 583132200
Node count: 31
bipartivity = 0.53
transitivity = 0.29
sigma = not necessary

Subnetwork for component 0 at node: 978056035
Node count: 272
bipartivity = 0.5
transitivity = 0.19
sigma = not necessary

Subnetwork for component 0 at node: 489686575
Node count: 271
bipartivity = 0.5
transitivity = 0.33
sigma = not necessary

Subnetwork for component 0 at node: 760358472
Node count: 290
bipartivity = 0.5
transitivity = 0.34
sigma = not necessary

Subnetwork for component 0 at node: 956518968
Node count: 283
bipartivity = 0.5
transitivity = 0.36
sigma = not necessary

Subnetwork for component 0 at node: 703101952
Node count: 75
bipartivity = 0.5
transitivity = 0.57
sigma = not necessary

Subnetwork for component 0 at node: 1501392572
Node count: 270
bipartivity = 0.5
transitivity = 0.21
sigma = not necessary

Subnetwork for component 0 at node: 792205464
Node count: 341
bipartivity = 0.5
transitivity = 0.26
sigma = not necessary

Subnetwork for component 0 at node: 792541534
Node count: 252
bipartivity = 0.5
transitivity = 0.18
sigma = not necessary

Subnetwork for component 0 at node: 5813065332
Node count: 108
bipartivity = 0.5
transitivity = 0.23
sigma = not necessary

Subnetwork for component 0 at node: 1284645050
Node count: 284
bipartivity = 0.5
transitivity = 0.2
sigma = not necessary

Subnetwork for component 0 at node: 704816317
Node count: 83
bipartivity = 0.5
transitivity = 0.22
sigma = not necessary

Subnetwork for component 0 at node: 5813077945
Node count: 105
bipartivity = 0.5
transitivity = 0.21
sigma = not necessary

Subnetwork for component 0 at node: 1751986317
Node count: 156
bipartivity = 0.5
transitivity = 0.26
sigma = not necessary

Subnetwork for component 0 at node: 1561925676
Node count: 277
bipartivity = 0.5
transitivity = 0.37
sigma = not necessary

Subnetwork for component 0 at node: 855526852
Node count: 334
bipartivity = 0.5
transitivity = 0.31
sigma = not necessary

Subnetwork for component 0 at node: 1008759880
Node count: 240
bipartivity = 0.5
transitivity = 0.19
sigma = not necessary

Subnetwork for component 0 at node: 1252180796
Node count: 83
bipartivity = 0.5
transitivity = 0.27
sigma = not necessary

Subnetwork for component 0 at node: 1347979604
Node count: 93
bipartivity = 0.5
transitivity = 0.26
sigma = not necessary

Subnetwork for component 0 at node: 1074782432
Node count: 199
bipartivity = 0.5
transitivity = 0.28
sigma = not necessary

Subnetwork for component 0 at node: 946684931
Node count: 482
bipartivity = 0.5
transitivity = 0.28
sigma = not necessary

Subnetwork for component 0 at node: 725839388
Node count: 164
bipartivity = 0.5
transitivity = 0.28
sigma = not necessary

Subnetwork for component 0 at node: 390818643
Node count: 77
bipartivity = 0.5
transitivity = 0.22
sigma = not necessary

Subnetwork for component 0 at node: 420221276
Node count: 21
bipartivity = 0.6
transitivity = 0.28
sigma = not necessary

Subnetwork for component 0 at node: 728633073
Node count: 179
bipartivity = 0.5
transitivity = 0.3
sigma = not necessary

Subnetwork for component 0 at node: 789330989
Node count: 139
bipartivity = 0.5
transitivity = 0.45
sigma = not necessary

Subnetwork for component 0 at node: 883177120
Node count: 79
bipartivity = 0.5
transitivity = 0.26
sigma = not necessary

Subnetwork for component 0 at node: 851399490
Node count: 308
bipartivity = 0.5
transitivity = 0.2
sigma = not necessary

Subnetwork for component 0 at node: 727376283
Node count: 8
bipartivity = 0.93
transitivity = 0.21
sigma = not necessary

Subnetwork for component 0 at node: 850855138
Node count: 4
bipartivity = 1.0
transitivity = 0
sigma = nan

Subnetwork for component 0 at node: 880530613
Node count: 29
bipartivity = 0.63
transitivity = 0.22
sigma = not necessary

Subnetwork for component 0 at node: 5813048742
Node count: 84
bipartivity = 0.5
transitivity = 0.48
sigma = not necessary

Subnetwork for component 0 at node: 5813013849
Node count: 112
bipartivity = 0.5
transitivity = 0.53
sigma = not necessary

Subnetwork for component 0 at node: 732496591
Node count: 74
bipartivity = 0.51
transitivity = 0.22
sigma = not necessary

Subnetwork for component 0 at node: 1097917776
Node count: 142
bipartivity = 0.5
transitivity = 0.47
sigma = not necessary

Subnetwork for component 0 at node: 728666990
Node count: 261
bipartivity = 0.5
transitivity = 0.25
sigma = not necessary

Subnetwork for component 0 at node: 729306452
Node count: 68
bipartivity = 0.5
transitivity = 0.42
sigma = not necessary

Subnetwork for component 0 at node: 1756208777
Node count: 65
bipartivity = 0.5
transitivity = 0.33
sigma = not necessary

Subnetwork for component 0 at node: 794458695
Node count: 268
bipartivity = 0.5
transitivity = 0.32
sigma = not necessary

Subnetwork for component 0 at node: 883121695
Node count: 70
bipartivity = 0.5
transitivity = 0.55
sigma = not necessary

Subnetwork for component 0 at node: 1317061703
Node count: 147
bipartivity = 0.5
transitivity = 0.44
sigma = not necessary

Subnetwork for component 0 at node: 882400424
Node count: 182
bipartivity = 0.5
transitivity = 0.28
sigma = not necessary

Subnetwork for component 0 at node: 730717696
Node count: 305
bipartivity = 0.5
transitivity = 0.21
sigma = not necessary

Subnetwork for component 0 at node: 542315097
Node count: 125
bipartivity = 0.5
transitivity = 0.5
sigma = not necessary

Subnetwork for component 0 at node: 5813021874
Node count: 187
bipartivity = 0.5
transitivity = 0.44
sigma = not necessary

Subnetwork for component 0 at node: 5813023453
Node count: 149
bipartivity = 0.5
transitivity = 0.48
sigma = not necessary

Subnetwork for component 0 at node: 5813047832
Node count: 245
bipartivity = 0.5
transitivity = 0.4
sigma = not necessary

Subnetwork for component 0 at node: 5901211896
Node count: 230
bipartivity = 0.5
transitivity = 0.43
sigma = not necessary

Subnetwork for component 0 at node: 731736853
Node count: 152
bipartivity = 0.5
transitivity = 0.22
sigma = not necessary

Subnetwork for component 0 at node: 734473582
Node count: 290
bipartivity = 0.5
transitivity = 0.22
sigma = not necessary

Subnetwork for component 0 at node: 1223616241
Node count: 94
bipartivity = 0.5
transitivity = 0.26
sigma = not necessary

Subnetwork for component 0 at node: 732163357
Node count: 37
bipartivity = 0.53
transitivity = 0.27
sigma = not necessary

Subnetwork for component 0 at node: 734408687
Node count: 11
bipartivity = 0.64
transitivity = 0.4
sigma = not necessary

Subnetwork for component 0 at node: 820015203
Node count: 155
bipartivity = 0.5
transitivity = 0.3
sigma = not necessary

Subnetwork for component 0 at node: 5813021895
Node count: 66
bipartivity = 0.5
transitivity = 0.38
sigma = not necessary

Subnetwork for component 0 at node: 737218650
Node count: 303
bipartivity = 0.5
transitivity = 0.23
sigma = not necessary

Subnetwork for component 0 at node: 737218848
Node count: 208
bipartivity = 0.5
transitivity = 0.2
sigma = not necessary

Subnetwork for component 0 at node: 820856412
Node count: 466
bipartivity = 0.5
transitivity = 0.29
sigma = not necessary

Subnetwork for component 0 at node: 5813094560
Node count: 120
bipartivity = 0.5
transitivity = 0.26
sigma = not necessary

Subnetwork for component 0 at node: 737607615
Node count: 261
bipartivity = 0.5
transitivity = 0.18
sigma = not necessary

Subnetwork for component 0 at node: 758955666
Node count: 186
bipartivity = 0.5
transitivity = 0.21
sigma = not necessary

Subnetwork for component 0 at node: 728097109
Node count: 115
bipartivity = 0.5
transitivity = 0.51
sigma = not necessary

Subnetwork for component 0 at node: 5813061071
Node count: 171
bipartivity = 0.5
transitivity = 0.45
sigma = not necessary

Subnetwork for component 0 at node: 759681018
Node count: 369
bipartivity = 0.5
transitivity = 0.31
sigma = not necessary

Subnetwork for component 0 at node: 1856833015
Node count: 121
bipartivity = 0.5
transitivity = 0.33
sigma = not necessary

Subnetwork for component 0 at node: 760021137
Node count: 307
bipartivity = 0.5
transitivity = 0.31
sigma = not necessary

Subnetwork for component 0 at node: 945899187
Node count: 399
bipartivity = 0.5
transitivity = 0.31
sigma = not necessary

Subnetwork for component 0 at node: 1224634209
Node count: 87
bipartivity = 0.5
transitivity = 0.43
sigma = not necessary

Subnetwork for component 0 at node: 760367125
Node count: 13
bipartivity = 0.61
transitivity = 0.43
sigma = not necessary

Subnetwork for component 0 at node: 760522417
Node count: 185
bipartivity = 0.5
transitivity = 0.47
sigma = not necessary

Subnetwork for component 0 at node: 667754178
Node count: 57
bipartivity = 0.51
transitivity = 0.24
sigma = not necessary

Subnetwork for component 0 at node: 761044410
Node count: 375
bipartivity = 0.5
transitivity = 0.29
sigma = not necessary

Subnetwork for component 0 at node: 1254602709
Node count: 171
bipartivity = 0.5
transitivity = 0.37
sigma = not necessary

Subnetwork for component 0 at node: 5813013952
Node count: 23
bipartivity = 0.62
transitivity = 0.31
sigma = not necessary

Subnetwork for component 0 at node: 761843188
Node count: 302
bipartivity = 0.5
transitivity = 0.21
sigma = not necessary

Subnetwork for component 0 at node: 1533063011
Node count: 411
bipartivity = 0.5
transitivity = 0.28
sigma = not necessary

Subnetwork for component 0 at node: 1164131530
Node count: 135
bipartivity = 0.5
transitivity = 0.43
sigma = not necessary

Subnetwork for component 0 at node: 737612033
Node count: 169
bipartivity = 0.5
transitivity = 0.39
sigma = not necessary

Subnetwork for component 0 at node: 974839595
Node count: 376
bipartivity = 0.5
transitivity = 0.28
sigma = not necessary

Subnetwork for component 0 at node: 974839704
Node count: 337
bipartivity = 0.5
transitivity = 0.28
sigma = not necessary

Subnetwork for component 0 at node: 974839706
Node count: 396
bipartivity = 0.5
transitivity = 0.29
sigma = not necessary

Subnetwork for component 0 at node: 1375482740
Node count: 278
bipartivity = 0.5
transitivity = 0.27
sigma = not necessary

Subnetwork for component 0 at node: 1564097484
Node count: 335
bipartivity = 0.5
transitivity = 0.28
sigma = not necessary

Subnetwork for component 0 at node: 511686666
Node count: 27
bipartivity = 0.54
transitivity = 0.29
sigma = not necessary

Subnetwork for component 0 at node: 697886966
Node count: 33
bipartivity = 0.55
transitivity = 0.26
sigma = not necessary

Subnetwork for component 0 at node: 1629383757
Node count: 62
bipartivity = 0.5
transitivity = 0.25
sigma = not necessary

Subnetwork for component 0 at node: 5813057439
Node count: 13
bipartivity = 0.63
transitivity = 0.37
sigma = not necessary

Subnetwork for component 0 at node: 1379644459
Node count: 286
bipartivity = 0.5
transitivity = 0.25
sigma = not necessary

Subnetwork for component 0 at node: 763116811
Node count: 110
bipartivity = 0.5
transitivity = 0.28
sigma = not necessary

Subnetwork for component 0 at node: 770249286
Node count: 50
bipartivity = 0.51
transitivity = 0.23
sigma = not necessary

Subnetwork for component 0 at node: 789121913
Node count: 20
bipartivity = 0.73
transitivity = 0.22
sigma = not necessary

Subnetwork for component 0 at node: 820144012
Node count: 8
bipartivity = 0.99
transitivity = 0
sigma = nan

Subnetwork for component 0 at node: 5813022281
Node count: 46
bipartivity = 0.59
transitivity = 0.22
sigma = not necessary

Subnetwork for component 0 at node: 1100085251
Node count: 208
bipartivity = 0.5
transitivity = 0.2
sigma = not necessary

Subnetwork for component 0 at node: 1132258749
Node count: 286
bipartivity = 0.5
transitivity = 0.22
sigma = not necessary

Subnetwork for component 0 at node: 1222195226
Node count: 117
bipartivity = 0.5
transitivity = 0.25
sigma = not necessary

Subnetwork for component 0 at node: 1192567360
Node count: 283
bipartivity = 0.5
transitivity = 0.23
sigma = not necessary

Subnetwork for component 0 at node: 1468635219
Node count: 410
bipartivity = 0.5
transitivity = 0.29
sigma = not necessary

Subnetwork for component 0 at node: 792538051
Node count: 344
bipartivity = 0.5
transitivity = 0.18
sigma = not necessary

Subnetwork for component 0 at node: 733192083
Node count: 27
bipartivity = 0.52
transitivity = 0.31
sigma = not necessary

Subnetwork for component 0 at node: 972931455
Node count: 77
bipartivity = 0.5
transitivity = 0.21
sigma = not necessary

Subnetwork for component 0 at node: 449263368
Node count: 21
bipartivity = 0.5
transitivity = 0.88
sigma = not necessary

Subnetwork for component 0 at node: 1688573830
Node count: 270
bipartivity = 0.5
transitivity = 0.18
sigma = not necessary

Subnetwork for component 0 at node: 5813016254
Node count: 270
bipartivity = 0.5
transitivity = 0.22
sigma = not necessary

Subnetwork for component 0 at node: 636356423
Node count: 93
bipartivity = 0.5
transitivity = 0.42
sigma = not necessary

Subnetwork for component 0 at node: 977253898
Node count: 93
bipartivity = 0.5
transitivity = 0.42
sigma = not necessary

Subnetwork for component 0 at node: 1130152528
Node count: 386
bipartivity = 0.5
transitivity = 0.29
sigma = not necessary

Subnetwork for component 0 at node: 1160070135
Node count: 325
bipartivity = 0.5
transitivity = 0.3
sigma = not necessary

Subnetwork for component 0 at node: 1222233946
Node count: 165
bipartivity = 0.5
transitivity = 0.36
sigma = not necessary

Subnetwork for component 0 at node: 5813049102
Node count: 51
bipartivity = 0.5
transitivity = 0.39
sigma = not necessary

Subnetwork for component 0 at node: 796393522
Node count: 42
bipartivity = 0.51
transitivity = 0.43
sigma = not necessary

Subnetwork for component 0 at node: 665314820
Node count: 19
bipartivity = 0.6
transitivity = 0.39
sigma = not necessary

Subnetwork for component 0 at node: 1070439674
Node count: 17
bipartivity = 0.7
transitivity = 0.27
sigma = not necessary

Subnetwork for component 0 at node: 5813046674
Node count: 32
bipartivity = 0.52
transitivity = 0.35
sigma = not necessary

Subnetwork for component 0 at node: 883163764
Node count: 191
bipartivity = 0.5
transitivity = 0.4
sigma = not necessary

Subnetwork for component 0 at node: 822069335
Node count: 256
bipartivity = 0.5
transitivity = 0.24
sigma = not necessary

Subnetwork for component 0 at node: 823058891
Node count: 243
bipartivity = 0.5
transitivity = 0.3
sigma = not necessary

Subnetwork for component 0 at node: 978392510
Node count: 174
bipartivity = 0.5
transitivity = 0.34
sigma = not necessary

Subnetwork for component 0 at node: 885106439
Node count: 232
bipartivity = 0.5
transitivity = 0.43
sigma = not necessary

Subnetwork for component 0 at node: 1345855299
Node count: 241
bipartivity = 0.5
transitivity = 0.39
sigma = not necessary

Subnetwork for component 0 at node: 5813095599
Node count: 253
bipartivity = 0.5
transitivity = 0.41
sigma = not necessary

Subnetwork for component 0 at node: 295133902
Node count: 38
bipartivity = 0.51
transitivity = 0.32
sigma = not necessary

Subnetwork for component 0 at node: 1130783454
Node count: 151
bipartivity = 0.5
transitivity = 0.23
sigma = not necessary

Subnetwork for component 0 at node: 852422685
Node count: 271
bipartivity = 0.5
transitivity = 0.35
sigma = not necessary

Subnetwork for component 0 at node: 640804169
Node count: 19
bipartivity = 0.67
transitivity = 0.31
sigma = not necessary

Subnetwork for component 0 at node: 1689256407
Node count: 401
bipartivity = 0.5
transitivity = 0.29
sigma = not necessary

Subnetwork for component 0 at node: 853437941
Node count: 423
bipartivity = 0.5
transitivity = 0.28
sigma = not necessary

Subnetwork for component 0 at node: 674532291
Node count: 36
bipartivity = 0.54
transitivity = 0.22
sigma = not necessary

Subnetwork for component 0 at node: 1130152325
Node count: 64
bipartivity = 0.5
transitivity = 0.28
sigma = not necessary

Subnetwork for component 0 at node: 1344663917
Node count: 36
bipartivity = 0.54
transitivity = 0.22
sigma = not necessary

Subnetwork for component 0 at node: 1725924169
Node count: 139
bipartivity = 0.5
transitivity = 0.22
sigma = not necessary

Subnetwork for component 0 at node: 853514696
Node count: 56
bipartivity = 0.5
transitivity = 0.32
sigma = not necessary

Subnetwork for component 0 at node: 951645198
Node count: 5
bipartivity = 1.0
transitivity = 0
sigma = nan

Subnetwork for component 0 at node: 1136852640
Node count: 56
bipartivity = 0.5
transitivity = 0.28
sigma = not necessary

Subnetwork for component 0 at node: 5813021574
Node count: 30
bipartivity = 0.52
transitivity = 0.32
sigma = not necessary

Subnetwork for component 0 at node: 861237679
Node count: 278
bipartivity = 0.5
transitivity = 0.2
sigma = not necessary

Subnetwork for component 0 at node: 892959869
Node count: 93
bipartivity = 0.5
transitivity = 0.22
sigma = not necessary

Subnetwork for component 0 at node: 1007964729
Node count: 41
bipartivity = 0.53
transitivity = 0.23
sigma = not necessary

Subnetwork for component 0 at node: 1008663864
Node count: 137
bipartivity = 0.5
transitivity = 0.22
sigma = not necessary

Subnetwork for component 0 at node: 1069352248
Node count: 68
bipartivity = 0.51
transitivity = 0.25
sigma = not necessary

Subnetwork for component 0 at node: 1155263986
Node count: 66
bipartivity = 0.5
transitivity = 0.23
sigma = not necessary

Subnetwork for component 0 at node: 1220873960
Node count: 93
bipartivity = 0.5
transitivity = 0.26
sigma = not necessary

Subnetwork for component 0 at node: 5813058342
Node count: 26
bipartivity = 0.56
transitivity = 0.27
sigma = not necessary

Subnetwork for component 0 at node: 861241941
Node count: 39
bipartivity = 0.51
transitivity = 0.25
sigma = not necessary

Subnetwork for component 0 at node: 1283392486
Node count: 374
bipartivity = 0.5
transitivity = 0.32
sigma = not necessary

Subnetwork for component 0 at node: 1716082078
Node count: 28
bipartivity = 0.51
transitivity = 0.37
sigma = not necessary

Subnetwork for component 0 at node: 729017279
Node count: 49
bipartivity = 0.5
transitivity = 0.27
sigma = not necessary

Subnetwork for component 0 at node: 861583277
Node count: 106
bipartivity = 0.5
transitivity = 0.23
sigma = not necessary

Subnetwork for component 0 at node: 892268533
Node count: 145
bipartivity = 0.5
transitivity = 0.2
sigma = not necessary

Subnetwork for component 0 at node: 1009004209
Node count: 272
bipartivity = 0.5
transitivity = 0.18
sigma = not necessary

Subnetwork for component 0 at node: 862265395
Node count: 59
bipartivity = 0.5
transitivity = 0.27
sigma = not necessary

Subnetwork for component 0 at node: 862270125
Node count: 132
bipartivity = 0.5
transitivity = 0.22
sigma = not necessary

Subnetwork for component 0 at node: 892609503
Node count: 153
bipartivity = 0.5
transitivity = 0.25
sigma = not necessary

Subnetwork for component 0 at node: 387023620
Node count: 32
bipartivity = 0.63
transitivity = 0.19
sigma = not necessary

Subnetwork for component 0 at node: 481121605
Node count: 37
bipartivity = 0.57
transitivity = 0.23
sigma = not necessary

Subnetwork for component 0 at node: 695671851
Node count: 29
bipartivity = 0.62
transitivity = 0.2
sigma = not necessary

Subnetwork for component 0 at node: 880875840
Node count: 36
bipartivity = 0.58
transitivity = 0.25
sigma = not necessary

Subnetwork for component 0 at node: 911897818
Node count: 18
bipartivity = 0.64
transitivity = 0.28
sigma = not necessary

Subnetwork for component 0 at node: 912545106
Node count: 43
bipartivity = 0.57
transitivity = 0.22
sigma = not necessary

Subnetwork for component 0 at node: 942587380
Node count: 35
bipartivity = 0.63
transitivity = 0.17
sigma = not necessary

Subnetwork for component 0 at node: 1503922566
Node count: 14
bipartivity = 0.68
transitivity = 0.29
sigma = not necessary

Subnetwork for component 0 at node: 5813062614
Node count: 152
bipartivity = 0.5
transitivity = 0.27
sigma = not necessary

Subnetwork for component 0 at node: 5813057402
Node count: 124
bipartivity = 0.5
transitivity = 0.25
sigma = not necessary

Subnetwork for component 0 at node: 892286449
Node count: 104
bipartivity = 0.5
transitivity = 0.2
sigma = not necessary

Subnetwork for component 0 at node: 910783883
Node count: 6
bipartivity = 0.74
transitivity = 0.63
sigma = not necessary

Subnetwork for component 0 at node: 757055317
Node count: 39
bipartivity = 0.59
transitivity = 0.24
sigma = not necessary

Subnetwork for component 0 at node: 910796989
Node count: 25
bipartivity = 0.63
transitivity = 0.21
sigma = not necessary

Subnetwork for component 0 at node: 540493022
Node count: 25
bipartivity = 0.63
transitivity = 0.21
sigma = not necessary

Subnetwork for component 0 at node: 789130596
Node count: 25
bipartivity = 0.63
transitivity = 0.21
sigma = not necessary

Subnetwork for component 0 at node: 880875736
Node count: 11
bipartivity = 0.77
transitivity = 0.23
sigma = not necessary

Subnetwork for component 0 at node: 880875900
Node count: 11
bipartivity = 0.77
transitivity = 0.23
sigma = not necessary

Subnetwork for component 0 at node: 911129339
Node count: 51
bipartivity = 0.59
transitivity = 0.21
sigma = not necessary

Subnetwork for component 0 at node: 911560974
Node count: 11
bipartivity = 0.77
transitivity = 0.23
sigma = not necessary

Subnetwork for component 0 at node: 911565319
Node count: 11
bipartivity = 0.77
transitivity = 0.23
sigma = not necessary

Subnetwork for component 0 at node: 941810314
Node count: 31
bipartivity = 0.64
transitivity = 0.17
sigma = not necessary

Subnetwork for component 0 at node: 5813041365
Node count: 25
bipartivity = 0.63
transitivity = 0.21
sigma = not necessary

Subnetwork for component 0 at node: 632915714
Node count: 21
bipartivity = 0.62
transitivity = 0.23
sigma = not necessary

Subnetwork for component 0 at node: 911211196
Node count: 27
bipartivity = 0.64
transitivity = 0.19
sigma = not necessary

Subnetwork for component 0 at node: 911574041
Node count: 43
bipartivity = 0.57
transitivity = 0.24
sigma = not necessary

Subnetwork for component 0 at node: 911919044
Node count: 21
bipartivity = 0.62
transitivity = 0.23
sigma = not necessary

Subnetwork for component 0 at node: 1095275456
Node count: 57
bipartivity = 0.58
transitivity = 0.19
sigma = not necessary

Subnetwork for component 0 at node: 1349114660
Node count: 31
bipartivity = 0.58
transitivity = 0.27
sigma = not necessary

Subnetwork for component 0 at node: 5813061383
Node count: 23
bipartivity = 0.63
transitivity = 0.23
sigma = not necessary

Subnetwork for component 0 at node: 911565408
Node count: 4
bipartivity = 1.0
transitivity = 0
sigma = nan

Subnetwork for component 0 at node: 663950729
Node count: 3
bipartivity = 1.0
transitivity = 0
sigma = nan

Subnetwork for component 0 at node: 697001770
Node count: 36
bipartivity = 0.57
transitivity = 0.23
sigma = not necessary

Subnetwork for component 0 at node: 941814787
Node count: 11
bipartivity = 0.81
transitivity = 0.33
sigma = not necessary

Subnetwork for component 0 at node: 1097407853
Node count: 30
bipartivity = 0.57
transitivity = 0.23
sigma = not necessary

Subnetwork for component 0 at node: 911578496
Node count: 37
bipartivity = 0.57
transitivity = 0.22
sigma = not necessary

Subnetwork for component 0 at node: 911241750
Node count: 21
bipartivity = 0.57
transitivity = 0.29
sigma = not necessary

Subnetwork for component 0 at node: 911906936
Node count: 42
bipartivity = 0.57
transitivity = 0.22
sigma = not necessary

Subnetwork for component 0 at node: 943921248
Node count: 21
bipartivity = 0.57
transitivity = 0.29
sigma = not necessary

Subnetwork for component 0 at node: 974968796
Node count: 21
bipartivity = 0.57
transitivity = 0.29
sigma = not necessary

Subnetwork for component 0 at node: 1128092885
Node count: 21
bipartivity = 0.57
transitivity = 0.29
sigma = not necessary

Subnetwork for component 0 at node: 1128434325
Node count: 21
bipartivity = 0.57
transitivity = 0.29
sigma = not necessary

Subnetwork for component 0 at node: 1190171884
Node count: 34
bipartivity = 0.57
transitivity = 0.23
sigma = not necessary

Subnetwork for component 0 at node: 1258686925
Node count: 21
bipartivity = 0.57
transitivity = 0.29
sigma = not necessary

Subnetwork for component 0 at node: 1661458144
Node count: 21
bipartivity = 0.57
transitivity = 0.29
sigma = not necessary

Subnetwork for component 0 at node: 5813047157
Node count: 27
bipartivity = 0.57
transitivity = 0.24
sigma = not necessary

Subnetwork for component 0 at node: 1380145267
Node count: 20
bipartivity = 0.58
transitivity = 0.37
sigma = not necessary

Subnetwork for component 0 at node: 757694775
Node count: 19
bipartivity = 0.57
transitivity = 0.32
sigma = not necessary

Subnetwork for component 0 at node: 941469087
Node count: 19
bipartivity = 0.57
transitivity = 0.32
sigma = not necessary

Subnetwork for component 0 at node: 943592738
Node count: 26
bipartivity = 0.57
transitivity = 0.28
sigma = not necessary

Subnetwork for component 0 at node: 973959177
Node count: 19
bipartivity = 0.57
transitivity = 0.32
sigma = not necessary

Subnetwork for component 0 at node: 1381484065
Node count: 19
bipartivity = 0.57
transitivity = 0.32
sigma = not necessary

Subnetwork for component 0 at node: 1038783100
Node count: 337
bipartivity = 0.5
transitivity = 0.3
sigma = not necessary

Subnetwork for component 0 at node: 919659561
Node count: 231
bipartivity = 0.5
transitivity = 0.19
sigma = not necessary

Subnetwork for component 0 at node: 633447561
Node count: 86
bipartivity = 0.5
transitivity = 0.37
sigma = not necessary

Subnetwork for component 0 at node: 885262169
Node count: 86
bipartivity = 0.5
transitivity = 0.37
sigma = not necessary

Subnetwork for component 0 at node: 5813068915
Node count: 86
bipartivity = 0.5
transitivity = 0.37
sigma = not necessary

Subnetwork for component 0 at node: 943472755
Node count: 17
bipartivity = 0.84
transitivity = 0.13
sigma = 0.84

Subnetwork for component 0 at node: 974502819
Node count: 86
bipartivity = 0.51
transitivity = 0.26
sigma = not necessary

Subnetwork for component 0 at node: 1222769755
Node count: 8
bipartivity = 0.79
transitivity = 0.39
sigma = not necessary

Subnetwork for component 0 at node: 979122317
Node count: 13
bipartivity = 0.65
transitivity = 0.37
sigma = not necessary

Subnetwork for component 0 at node: 1160752265
Node count: 13
bipartivity = 0.65
transitivity = 0.37
sigma = not necessary

Subnetwork for component 0 at node: 5813022469
Node count: 95
bipartivity = 0.5
transitivity = 0.21
sigma = not necessary

Subnetwork for component 0 at node: 5813020143
Node count: 14
bipartivity = 0.58
transitivity = 0.43
sigma = not necessary

Subnetwork for component 0 at node: 973431882
Node count: 273
bipartivity = 0.5
transitivity = 0.36
sigma = not necessary

Subnetwork for component 0 at node: 1910886083
Node count: 8
bipartivity = 0.81
transitivity = 0.31
sigma = not necessary

Subnetwork for component 0 at node: 1005858013
Node count: 248
bipartivity = 0.5
transitivity = 0.19
sigma = not necessary

Subnetwork for component 0 at node: 1564097399
Node count: 244
bipartivity = 0.5
transitivity = 0.21
sigma = not necessary

Subnetwork for component 0 at node: 1746304691
Node count: 168
bipartivity = 0.5
transitivity = 0.46
sigma = not necessary

Subnetwork for component 0 at node: 5813022591
Node count: 25
bipartivity = 0.79
transitivity = 0.15
sigma = not necessary

Subnetwork for component 0 at node: 1220434040
Node count: 412
bipartivity = 0.5
transitivity = 0.27
sigma = not necessary

Subnetwork for component 0 at node: 1004086995
Node count: 30
bipartivity = 0.52
transitivity = 0.31
sigma = not necessary

Subnetwork for component 0 at node: 1005174975
Node count: 99
bipartivity = 0.5
transitivity = 0.28
sigma = not necessary

Subnetwork for component 0 at node: 1005857954
Node count: 130
bipartivity = 0.5
transitivity = 0.27
sigma = not necessary

Subnetwork for component 0 at node: 5813069339
Node count: 75
bipartivity = 0.5
transitivity = 0.56
sigma = not necessary

Subnetwork for component 0 at node: 1034664458
Node count: 6
bipartivity = 0.83
transitivity = 0.4
sigma = not necessary

Subnetwork for component 0 at node: 481034861
Node count: 37
bipartivity = 0.51
transitivity = 0.35
sigma = not necessary

Subnetwork for component 0 at node: 728260915
Node count: 36
bipartivity = 0.52
transitivity = 0.31
sigma = not necessary

Subnetwork for component 0 at node: 1041395080
Node count: 18
bipartivity = 0.54
transitivity = 0.44
sigma = not necessary

Subnetwork for component 0 at node: 1128757926
Node count: 88
bipartivity = 0.5
transitivity = 0.57
sigma = not necessary

Subnetwork for component 0 at node: 787421409
Node count: 50
bipartivity = 0.5
transitivity = 0.44
sigma = not necessary

Subnetwork for component 0 at node: 1072063538
Node count: 128
bipartivity = 0.5
transitivity = 0.23
sigma = not necessary

Subnetwork for component 0 at node: 1345860891
Node count: 228
bipartivity = 0.5
transitivity = 0.38
sigma = not necessary

Subnetwork for component 0 at node: 1097537045
Node count: 106
bipartivity = 0.5
transitivity = 0.28
sigma = not necessary

Subnetwork for component 0 at node: 1099964441
Node count: 210
bipartivity = 0.5
transitivity = 0.38
sigma = not necessary

Subnetwork for component 0 at node: 1100088382
Node count: 220
bipartivity = 0.5
transitivity = 0.23
sigma = not necessary

Subnetwork for component 0 at node: 1137590785
Node count: 76
bipartivity = 0.5
transitivity = 0.58
sigma = not necessary

Subnetwork for component 0 at node: 1313248733
Node count: 141
bipartivity = 0.5
transitivity = 0.22
sigma = not necessary

Subnetwork for component 0 at node: 1285335267
Node count: 283
bipartivity = 0.5
transitivity = 0.22
sigma = not necessary

Subnetwork for component 0 at node: 1251170902
Node count: 81
bipartivity = 0.5
transitivity = 0.61
sigma = not necessary

Subnetwork for component 0 at node: 1252582215
Node count: 167
bipartivity = 0.5
transitivity = 0.33
sigma = not necessary

Subnetwork for component 0 at node: 1286362762
Node count: 182
bipartivity = 0.5
transitivity = 0.3
sigma = not necessary

Subnetwork for component 0 at node: 728109792
Node count: 30
bipartivity = 0.52
transitivity = 0.31
sigma = not necessary

Subnetwork for component 0 at node: 5813021894
Node count: 228
bipartivity = 0.5
transitivity = 0.36
sigma = not necessary

Subnetwork for component 0 at node: 1469278367
Node count: 154
bipartivity = 0.5
transitivity = 0.21
sigma = not necessary

Subnetwork for component 0 at node: 673758836
Node count: 6
bipartivity = 0.83
transitivity = 0.4
sigma = not necessary

Subnetwork for component 0 at node: 452771913
Node count: 34
bipartivity = 0.51
transitivity = 0.3
sigma = not necessary

Subnetwork for component 0 at node: 5813035244
Node count: 199
bipartivity = 0.5
transitivity = 0.27
sigma = not necessary

Subnetwork for component 0 at node: 1912436017
Node count: 12
bipartivity = 0.67
transitivity = 0.34
sigma = not necessary

Subnetwork for component 0 at node: 5812984012
Node count: 261
bipartivity = 0.5
transitivity = 0.2
sigma = not necessary

Subnetwork for component 0 at node: 483193732
Node count: 16
bipartivity = 0.79
transitivity = 0.15
sigma = not necessary

Subnetwork for component 0 at node: 544611593
Node count: 41
bipartivity = 0.5
transitivity = 0.73
sigma = not necessary

Subnetwork for component 0 at node: 1512034076
Node count: 5
bipartivity = 1.0
transitivity = 0
sigma = nan

Subnetwork for component 0 at node: 886643729
Node count: 4
bipartivity = 1.0
transitivity = 0
sigma = nan

Subnetwork for component 0 at node: 881221166
Node count: 14
bipartivity = 0.7
transitivity = 0.27
sigma = not necessary

Subnetwork for component 0 at node: 911129204
Node count: 14
bipartivity = 0.7
transitivity = 0.27
sigma = not necessary

Subnetwork for component 0 at node: 911578595
Node count: 14
bipartivity = 0.7
transitivity = 0.27
sigma = not necessary

Subnetwork for component 0 at node: 941482720
Node count: 14
bipartivity = 0.7
transitivity = 0.27
sigma = not necessary

Subnetwork for component 0 at node: 5813041382
Node count: 42
bipartivity = 0.51
transitivity = 0.41
sigma = not necessary

Subnetwork for component 0 at node: 5813047188
Node count: 11
bipartivity = 0.99
transitivity = 0
sigma = nan

Subnetwork for component 0 at node: 419802644
Node count: 6
bipartivity = 1.0
transitivity = 0
sigma = nan

Subnetwork for component 0 at node: 514962775
Node count: 6
bipartivity = 1.0
transitivity = 0
sigma = nan

Subnetwork for component 0 at node: 5813095998
Node count: 6
bipartivity = 1.0
transitivity = 0
sigma = nan

Subnetwork for component 0 at node: 5813068453
Node count: 7
bipartivity = 1.0
transitivity = 0
sigma = nan

Subnetwork for component 0 at node: 5813050455
Node count: 22
bipartivity = 0.58
transitivity = 0.27
sigma = not necessary

Subnetwork for component 0 at node: 5813053669
Node count: 266
bipartivity = 0.5
transitivity = 0.23
sigma = not necessary

Subnetwork for component 0 at node: 5813054534
Node count: 203
bipartivity = 0.5
transitivity = 0.34
sigma = not necessary

Subnetwork for component 0 at node: 976730002
Node count: 18
bipartivity = 0.57
transitivity = 0.42
sigma = not necessary

Subnetwork for component 0 at node: 509968249
Node count: 86
bipartivity = 0.5
transitivity = 0.55
sigma = not necessary

Subnetwork for component 0 at node: 5813069315
Node count: 5
bipartivity = 1.0
transitivity = 0
sigma = nan

Subnetwork for component 0 at node: 5813078595
Node count: 75
bipartivity = 0.5
transitivity = 0.27
sigma = not necessary

Subnetwork for component 0 at node: 5813015594
Node count: 34
bipartivity = 0.5
transitivity = 0.69
sigma = not necessary

Subnetwork for component 0 at node: 5813079417
Node count: 55
bipartivity = 0.51
transitivity = 0.25
sigma = not necessary

Subnetwork for component 0 at node: 1534344196
Node count: 20
bipartivity = 0.5
transitivity = 0.54
sigma = not necessary

No lattice nodes in component 0
Count of lattice nodes in component 0 is 0
Count of all nodes in component 0 is 849

Component 1: Graph with 3 nodes and 2 edges
Total # of nodes in component: 3

Subnetwork for component 1 at node: 974498428
Node count: 3
Skipping parameter estimation, component node count < 36

No lattice nodes in component 1
Count of lattice nodes in component 1 is 0
Count of all nodes in component 1 is 3

Component 2: Graph with 2 nodes and 1 edges
Total # of nodes in component: 2

Subnetwork for component 2 at node: 702199343
Node count: 2
Skipping parameter estimation, component node count < 36

No lattice nodes in component 2
Count of lattice nodes in component 2 is 0
Count of all nodes in component 2 is 2

Component 3: Graph with 2 nodes and 1 edges
Total # of nodes in component: 2

Subnetwork for component 3 at node: 355651857
Node count: 2
Skipping parameter estimation, component node count < 36

No lattice nodes in component 3
Count of lattice nodes in component 3 is 0
Count of all nodes in component 3 is 2

NEW FILE
/content/drive/MyDrive/newdat_unweighted_ATL(R).csv
roi: ATL(R)
Entire Network: Graph with 999 nodes and 13616 edges

Enumerating connected components
Subnetwork 0: Graph with 973 nodes and 13587 edges
Subnetwork 1: Graph with 3 nodes and 2 edges
Subnetwork 2: Graph with 3 nodes and 2 edges
Subnetwork 3: Graph with 18 nodes and 24 edges
Subnetwork 4: Graph with 2 nodes and 1 edges

Analysis of each connected component
Component 0: Graph with 973 nodes and 13587 edges
Total # of nodes in component: 973

Subnetwork for component 0 at node: 296139882
Node count: 317
bipartivity = 0.5
transitivity = 0.38
sigma = not necessary

Subnetwork for component 0 at node: 299298381
Node count: 527
bipartivity = 0.5
transitivity = 0.3
sigma = not necessary

Subnetwork for component 0 at node: 455483094
Node count: 648
bipartivity = 0.5
transitivity = 0.29
sigma = not necessary

Subnetwork for component 0 at node: 542039038
Node count: 686
bipartivity = 0.5
transitivity = 0.29
sigma = not necessary

Subnetwork for component 0 at node: 610601810
Node count: 446
bipartivity = 0.5
transitivity = 0.33
sigma = not necessary

Subnetwork for component 0 at node: 663437249
Node count: 590
bipartivity = 0.5
transitivity = 0.3
sigma = not necessary

Subnetwork for component 0 at node: 694471913
Node count: 500
bipartivity = 0.5
transitivity = 0.32
sigma = not necessary

Subnetwork for component 0 at node: 694472667
Node count: 579
bipartivity = 0.5
transitivity = 0.3
sigma = not necessary

Subnetwork for component 0 at node: 695167675
Node count: 501
bipartivity = 0.5
transitivity = 0.31
sigma = not necessary

Subnetwork for component 0 at node: 725498630
Node count: 487
bipartivity = 0.5
transitivity = 0.33
sigma = not necessary

Subnetwork for component 0 at node: 728118509
Node count: 417
bipartivity = 0.5
transitivity = 0.34
sigma = not necessary

Subnetwork for component 0 at node: 756874510
Node count: 444
bipartivity = 0.5
transitivity = 0.34
sigma = not necessary

Subnetwork for component 0 at node: 759149133
Node count: 389
bipartivity = 0.5
transitivity = 0.35
sigma = not necessary

Subnetwork for component 0 at node: 759464163
Node count: 722
bipartivity = 0.5
transitivity = 0.28
sigma = not necessary

Subnetwork for component 0 at node: 759477318
Node count: 523
bipartivity = 0.5
transitivity = 0.32
sigma = not necessary

Subnetwork for component 0 at node: 759810119
Node count: 313
bipartivity = 0.5
transitivity = 0.4
sigma = not necessary

Subnetwork for component 0 at node: 851114700
Node count: 690
bipartivity = 0.5
transitivity = 0.28
sigma = not necessary

Subnetwork for component 0 at node: 851459972
Node count: 293
bipartivity = 0.5
transitivity = 0.4
sigma = not necessary

Subnetwork for component 0 at node: 5812980047
Node count: 191
bipartivity = 0.5
transitivity = 0.46
sigma = not necessary

Subnetwork for component 0 at node: 5813013847
Node count: 443
bipartivity = 0.5
transitivity = 0.33
sigma = not necessary

Subnetwork for component 0 at node: 5813022453
Node count: 447
bipartivity = 0.5
transitivity = 0.34
sigma = not necessary

Subnetwork for component 0 at node: 296838079
Node count: 308
bipartivity = 0.5
transitivity = 0.38
sigma = not necessary

Subnetwork for component 0 at node: 420325753
Node count: 695
bipartivity = 0.5
transitivity = 0.28
sigma = not necessary

Subnetwork for component 0 at node: 607373222
Node count: 595
bipartivity = 0.5
transitivity = 0.3
sigma = not necessary

Subnetwork for component 0 at node: 5813123584
Node count: 760
bipartivity = 0.5
transitivity = 0.27
sigma = not necessary

Subnetwork for component 0 at node: 296846768
Node count: 73
bipartivity = 0.5
transitivity = 0.54
sigma = not necessary

Subnetwork for component 0 at node: 5813048127
Node count: 456
bipartivity = 0.5
transitivity = 0.34
sigma = not necessary

Subnetwork for component 0 at node: 298254474
Node count: 387
bipartivity = 0.5
transitivity = 0.34
sigma = not necessary

Subnetwork for component 0 at node: 638964662
Node count: 756
bipartivity = 0.5
transitivity = 0.27
sigma = not necessary

Subnetwork for component 0 at node: 883514653
Node count: 445
bipartivity = 0.5
transitivity = 0.34
sigma = not necessary

Subnetwork for component 0 at node: 5813068575
Node count: 543
bipartivity = 0.5
transitivity = 0.31
sigma = not necessary

Subnetwork for component 0 at node: 298927362
Node count: 384
bipartivity = 0.5
transitivity = 0.35
sigma = not necessary

Subnetwork for component 0 at node: 299617529
Node count: 423
bipartivity = 0.5
transitivity = 0.34
sigma = not necessary

Subnetwork for component 0 at node: 484130600
Node count: 683
bipartivity = 0.5
transitivity = 0.28
sigma = not necessary

Subnetwork for component 0 at node: 606703149
Node count: 630
bipartivity = 0.5
transitivity = 0.29
sigma = not necessary

Subnetwork for component 0 at node: 695922355
Node count: 763
bipartivity = 0.5
transitivity = 0.27
sigma = not necessary

Subnetwork for component 0 at node: 705454177
Node count: 654
bipartivity = 0.5
transitivity = 0.28
sigma = not necessary

Subnetwork for component 0 at node: 5813096198
Node count: 643
bipartivity = 0.5
transitivity = 0.28
sigma = not necessary

Subnetwork for component 0 at node: 422052346
Node count: 73
bipartivity = 0.5
transitivity = 0.54
sigma = not necessary

Subnetwork for component 0 at node: 607592906
Node count: 617
bipartivity = 0.5
transitivity = 0.3
sigma = not necessary

Subnetwork for component 0 at node: 642715875
Node count: 709
bipartivity = 0.5
transitivity = 0.28
sigma = not necessary

Subnetwork for component 0 at node: 643393688
Node count: 857
bipartivity = 0.5
transitivity = 0.27
sigma = not necessary

Subnetwork for component 0 at node: 669978138
Node count: 607
bipartivity = 0.5
transitivity = 0.29
sigma = not necessary

Subnetwork for component 0 at node: 672840346
Node count: 695
bipartivity = 0.5
transitivity = 0.28
sigma = not necessary

Subnetwork for component 0 at node: 700356592
Node count: 720
bipartivity = 0.5
transitivity = 0.28
sigma = not necessary

Subnetwork for component 0 at node: 727276708
Node count: 617
bipartivity = 0.5
transitivity = 0.29
sigma = not necessary

Subnetwork for component 0 at node: 760021137
Node count: 626
bipartivity = 0.5
transitivity = 0.29
sigma = not necessary

Subnetwork for component 0 at node: 792692885
Node count: 644
bipartivity = 0.5
transitivity = 0.29
sigma = not necessary

Subnetwork for component 0 at node: 851110676
Node count: 697
bipartivity = 0.5
transitivity = 0.28
sigma = not necessary

Subnetwork for component 0 at node: 857819555
Node count: 338
bipartivity = 0.5
transitivity = 0.37
sigma = not necessary

Subnetwork for component 0 at node: 5813055749
Node count: 671
bipartivity = 0.5
transitivity = 0.28
sigma = not necessary

Subnetwork for component 0 at node: 326119769
Node count: 565
bipartivity = 0.5
transitivity = 0.3
sigma = not necessary

Subnetwork for component 0 at node: 329566174
Node count: 640
bipartivity = 0.5
transitivity = 0.29
sigma = not necessary

Subnetwork for component 0 at node: 388881226
Node count: 187
bipartivity = 0.5
transitivity = 0.47
sigma = not necessary

Subnetwork for component 0 at node: 388924424
Node count: 478
bipartivity = 0.5
transitivity = 0.33
sigma = not necessary

Subnetwork for component 0 at node: 479260891
Node count: 709
bipartivity = 0.5
transitivity = 0.28
sigma = not necessary

Subnetwork for component 0 at node: 5813041468
Node count: 243
bipartivity = 0.5
transitivity = 0.42
sigma = not necessary

Subnetwork for component 0 at node: 325839288
Node count: 496
bipartivity = 0.5
transitivity = 0.3
sigma = not necessary

Subnetwork for component 0 at node: 357249838
Node count: 258
bipartivity = 0.5
transitivity = 0.22
sigma = not necessary

Subnetwork for component 0 at node: 418970123
Node count: 322
bipartivity = 0.5
transitivity = 0.21
sigma = not necessary

Subnetwork for component 0 at node: 607925257
Node count: 572
bipartivity = 0.5
transitivity = 0.29
sigma = not necessary

Subnetwork for component 0 at node: 609656444
Node count: 172
bipartivity = 0.5
transitivity = 0.2
sigma = not necessary

Subnetwork for component 0 at node: 638312678
Node count: 488
bipartivity = 0.5
transitivity = 0.29
sigma = not necessary

Subnetwork for component 0 at node: 643398197
Node count: 538
bipartivity = 0.5
transitivity = 0.25
sigma = not necessary

Subnetwork for component 0 at node: 727929407
Node count: 267
bipartivity = 0.5
transitivity = 0.27
sigma = not necessary

Subnetwork for component 0 at node: 729358056
Node count: 489
bipartivity = 0.5
transitivity = 0.3
sigma = not necessary

Subnetwork for component 0 at node: 734473582
Node count: 435
bipartivity = 0.5
transitivity = 0.28
sigma = not necessary

Subnetwork for component 0 at node: 977628790
Node count: 482
bipartivity = 0.5
transitivity = 0.29
sigma = not necessary

Subnetwork for component 0 at node: 1008663678
Node count: 376
bipartivity = 0.5
transitivity = 0.24
sigma = not necessary

Subnetwork for component 0 at node: 1008680614
Node count: 516
bipartivity = 0.5
transitivity = 0.29
sigma = not necessary

Subnetwork for component 0 at node: 1252833634
Node count: 114
bipartivity = 0.5
transitivity = 0.24
sigma = not necessary

Subnetwork for component 0 at node: 5813022738
Node count: 450
bipartivity = 0.5
transitivity = 0.3
sigma = not necessary

Subnetwork for component 0 at node: 5813058236
Node count: 631
bipartivity = 0.5
transitivity = 0.29
sigma = not necessary

Subnetwork for component 0 at node: 5813094683
Node count: 720
bipartivity = 0.5
transitivity = 0.28
sigma = not necessary

Subnetwork for component 0 at node: 325839302
Node count: 400
bipartivity = 0.5
transitivity = 0.21
sigma = not necessary

Subnetwork for component 0 at node: 517902689
Node count: 500
bipartivity = 0.5
transitivity = 0.31
sigma = not necessary

Subnetwork for component 0 at node: 790741191
Node count: 370
bipartivity = 0.5
transitivity = 0.3
sigma = not necessary

Subnetwork for component 0 at node: 822907387
Node count: 603
bipartivity = 0.5
transitivity = 0.29
sigma = not necessary

Subnetwork for component 0 at node: 884635896
Node count: 600
bipartivity = 0.5
transitivity = 0.28
sigma = not necessary

Subnetwork for component 0 at node: 1099748830
Node count: 644
bipartivity = 0.5
transitivity = 0.28
sigma = not necessary

Subnetwork for component 0 at node: 1191315642
Node count: 587
bipartivity = 0.5
transitivity = 0.29
sigma = not necessary

Subnetwork for component 0 at node: 5812983878
Node count: 672
bipartivity = 0.5
transitivity = 0.28
sigma = not necessary

Subnetwork for component 0 at node: 5813057162
Node count: 522
bipartivity = 0.5
transitivity = 0.29
sigma = not necessary

Subnetwork for component 0 at node: 295478082
Node count: 78
bipartivity = 0.5
transitivity = 0.56
sigma = not necessary

Subnetwork for component 0 at node: 389311717
Node count: 103
bipartivity = 0.5
transitivity = 0.57
sigma = not necessary

Subnetwork for component 0 at node: 423766084
Node count: 620
bipartivity = 0.5
transitivity = 0.29
sigma = not necessary

Subnetwork for component 0 at node: 449218986
Node count: 593
bipartivity = 0.5
transitivity = 0.3
sigma = not necessary

Subnetwork for component 0 at node: 451040974
Node count: 143
bipartivity = 0.5
transitivity = 0.49
sigma = not necessary

Subnetwork for component 0 at node: 455141922
Node count: 661
bipartivity = 0.5
transitivity = 0.29
sigma = not necessary

Subnetwork for component 0 at node: 480590566
Node count: 160
bipartivity = 0.5
transitivity = 0.44
sigma = not necessary

Subnetwork for component 0 at node: 542376096
Node count: 554
bipartivity = 0.5
transitivity = 0.3
sigma = not necessary

Subnetwork for component 0 at node: 577697202
Node count: 566
bipartivity = 0.5
transitivity = 0.3
sigma = not necessary

Subnetwork for component 0 at node: 578034170
Node count: 621
bipartivity = 0.5
transitivity = 0.29
sigma = not necessary

Subnetwork for component 0 at node: 607212413
Node count: 273
bipartivity = 0.5
transitivity = 0.42
sigma = not necessary

Subnetwork for component 0 at node: 667603691
Node count: 647
bipartivity = 0.5
transitivity = 0.29
sigma = not necessary

Subnetwork for component 0 at node: 669977676
Node count: 577
bipartivity = 0.5
transitivity = 0.3
sigma = not necessary

Subnetwork for component 0 at node: 673073015
Node count: 610
bipartivity = 0.5
transitivity = 0.29
sigma = not necessary

Subnetwork for component 0 at node: 696950427
Node count: 628
bipartivity = 0.5
transitivity = 0.29
sigma = not necessary

Subnetwork for component 0 at node: 727968539
Node count: 624
bipartivity = 0.5
transitivity = 0.29
sigma = not necessary

Subnetwork for component 0 at node: 730843584
Node count: 737
bipartivity = 0.5
transitivity = 0.28
sigma = not necessary

Subnetwork for component 0 at node: 758636869
Node count: 601
bipartivity = 0.5
transitivity = 0.29
sigma = not necessary

Subnetwork for component 0 at node: 851209002
Node count: 714
bipartivity = 0.5
transitivity = 0.28
sigma = not necessary

Subnetwork for component 0 at node: 1020608279
Node count: 671
bipartivity = 0.5
transitivity = 0.29
sigma = not necessary

Subnetwork for component 0 at node: 1050685061
Node count: 626
bipartivity = 0.5
transitivity = 0.29
sigma = not necessary

Subnetwork for component 0 at node: 1224595644
Node count: 433
bipartivity = 0.5
transitivity = 0.34
sigma = not necessary

Subnetwork for component 0 at node: 1255289329
Node count: 436
bipartivity = 0.5
transitivity = 0.33
sigma = not necessary

Subnetwork for component 0 at node: 1345846711
Node count: 428
bipartivity = 0.5
transitivity = 0.35
sigma = not necessary

Subnetwork for component 0 at node: 5812983069
Node count: 164
bipartivity = 0.5
transitivity = 0.46
sigma = not necessary

Subnetwork for component 0 at node: 5813013849
Node count: 54
bipartivity = 0.5
transitivity = 0.66
sigma = not necessary

Subnetwork for component 0 at node: 5813021904
Node count: 612
bipartivity = 0.5
transitivity = 0.3
sigma = not necessary

Subnetwork for component 0 at node: 5813057973
Node count: 247
bipartivity = 0.5
transitivity = 0.41
sigma = not necessary

Subnetwork for component 0 at node: 328417092
Node count: 613
bipartivity = 0.5
transitivity = 0.29
sigma = not necessary

Subnetwork for component 0 at node: 418607477
Node count: 406
bipartivity = 0.5
transitivity = 0.32
sigma = not necessary

Subnetwork for component 0 at node: 418611695
Node count: 482
bipartivity = 0.5
transitivity = 0.3
sigma = not necessary

Subnetwork for component 0 at node: 418970196
Node count: 581
bipartivity = 0.5
transitivity = 0.29
sigma = not necessary

Subnetwork for component 0 at node: 481034911
Node count: 587
bipartivity = 0.5
transitivity = 0.3
sigma = not necessary

Subnetwork for component 0 at node: 484825371
Node count: 640
bipartivity = 0.5
transitivity = 0.29
sigma = not necessary

Subnetwork for component 0 at node: 514837265
Node count: 579
bipartivity = 0.5
transitivity = 0.3
sigma = not necessary

Subnetwork for component 0 at node: 547927681
Node count: 258
bipartivity = 0.5
transitivity = 0.37
sigma = not necessary

Subnetwork for component 0 at node: 637224582
Node count: 496
bipartivity = 0.5
transitivity = 0.3
sigma = not necessary

Subnetwork for component 0 at node: 642720054
Node count: 634
bipartivity = 0.5
transitivity = 0.29
sigma = not necessary

Subnetwork for component 0 at node: 673746538
Node count: 675
bipartivity = 0.5
transitivity = 0.28
sigma = not necessary

Subnetwork for component 0 at node: 674760695
Node count: 668
bipartivity = 0.5
transitivity = 0.28
sigma = not necessary

Subnetwork for component 0 at node: 698646654
Node count: 377
bipartivity = 0.5
transitivity = 0.32
sigma = not necessary

Subnetwork for component 0 at node: 702506641
Node count: 592
bipartivity = 0.5
transitivity = 0.29
sigma = not necessary

Subnetwork for component 0 at node: 728995438
Node count: 669
bipartivity = 0.5
transitivity = 0.28
sigma = not necessary

Subnetwork for component 0 at node: 729677428
Node count: 455
bipartivity = 0.5
transitivity = 0.32
sigma = not necessary

Subnetwork for component 0 at node: 758990648
Node count: 717
bipartivity = 0.5
transitivity = 0.28
sigma = not necessary

Subnetwork for component 0 at node: 763116811
Node count: 651
bipartivity = 0.5
transitivity = 0.29
sigma = not necessary

Subnetwork for component 0 at node: 792450754
Node count: 472
bipartivity = 0.5
transitivity = 0.32
sigma = not necessary

Subnetwork for component 0 at node: 821780859
Node count: 590
bipartivity = 0.5
transitivity = 0.29
sigma = not necessary

Subnetwork for component 0 at node: 824115747
Node count: 481
bipartivity = 0.5
transitivity = 0.32
sigma = not necessary

Subnetwork for component 0 at node: 847690594
Node count: 359
bipartivity = 0.5
transitivity = 0.35
sigma = not necessary

Subnetwork for component 0 at node: 852479643
Node count: 664
bipartivity = 0.5
transitivity = 0.28
sigma = not necessary

Subnetwork for component 0 at node: 886367305
Node count: 524
bipartivity = 0.5
transitivity = 0.31
sigma = not necessary

Subnetwork for component 0 at node: 894362173
Node count: 461
bipartivity = 0.5
transitivity = 0.32
sigma = not necessary

Subnetwork for component 0 at node: 914203527
Node count: 529
bipartivity = 0.5
transitivity = 0.3
sigma = not necessary

Subnetwork for component 0 at node: 915188031
Node count: 421
bipartivity = 0.5
transitivity = 0.29
sigma = not necessary

Subnetwork for component 0 at node: 943874210
Node count: 611
bipartivity = 0.5
transitivity = 0.29
sigma = not necessary

Subnetwork for component 0 at node: 945527623
Node count: 487
bipartivity = 0.5
transitivity = 0.26
sigma = not necessary

Subnetwork for component 0 at node: 971830571
Node count: 299
bipartivity = 0.5
transitivity = 0.37
sigma = not necessary

Subnetwork for component 0 at node: 977045758
Node count: 773
bipartivity = 0.5
transitivity = 0.27
sigma = not necessary

Subnetwork for component 0 at node: 977295669
Node count: 377
bipartivity = 0.5
transitivity = 0.34
sigma = not necessary

Subnetwork for component 0 at node: 1003215591
Node count: 393
bipartivity = 0.5
transitivity = 0.34
sigma = not necessary

Subnetwork for component 0 at node: 1005252630
Node count: 510
bipartivity = 0.5
transitivity = 0.31
sigma = not necessary

Subnetwork for component 0 at node: 1005611902
Node count: 523
bipartivity = 0.5
transitivity = 0.31
sigma = not necessary

Subnetwork for component 0 at node: 1034249944
Node count: 456
bipartivity = 0.5
transitivity = 0.32
sigma = not necessary

Subnetwork for component 0 at node: 1037328706
Node count: 569
bipartivity = 0.5
transitivity = 0.3
sigma = not necessary

Subnetwork for component 0 at node: 1068364006
Node count: 671
bipartivity = 0.5
transitivity = 0.28
sigma = not necessary

Subnetwork for component 0 at node: 1068777508
Node count: 148
bipartivity = 0.5
transitivity = 0.33
sigma = not necessary

Subnetwork for component 0 at node: 1069002537
Node count: 427
bipartivity = 0.5
transitivity = 0.32
sigma = not necessary

Subnetwork for component 0 at node: 1097300368
Node count: 434
bipartivity = 0.5
transitivity = 0.33
sigma = not necessary

Subnetwork for component 0 at node: 1099397913
Node count: 448
bipartivity = 0.5
transitivity = 0.32
sigma = not necessary

Subnetwork for component 0 at node: 1130156970
Node count: 609
bipartivity = 0.5
transitivity = 0.29
sigma = not necessary

Subnetwork for component 0 at node: 1158385516
Node count: 488
bipartivity = 0.5
transitivity = 0.31
sigma = not necessary

Subnetwork for component 0 at node: 1191820507
Node count: 532
bipartivity = 0.5
transitivity = 0.3
sigma = not necessary

Subnetwork for component 0 at node: 1252836874
Node count: 322
bipartivity = 0.5
transitivity = 0.36
sigma = not necessary

Subnetwork for component 0 at node: 1283552888
Node count: 263
bipartivity = 0.5
transitivity = 0.39
sigma = not necessary

Subnetwork for component 0 at node: 1376333614
Node count: 448
bipartivity = 0.5
transitivity = 0.32
sigma = not necessary

Subnetwork for component 0 at node: 5812986020
Node count: 621
bipartivity = 0.5
transitivity = 0.29
sigma = not necessary

Subnetwork for component 0 at node: 5813010801
Node count: 324
bipartivity = 0.5
transitivity = 0.27
sigma = not necessary

Subnetwork for component 0 at node: 5813011320
Node count: 464
bipartivity = 0.5
transitivity = 0.31
sigma = not necessary

Subnetwork for component 0 at node: 5813021595
Node count: 435
bipartivity = 0.5
transitivity = 0.33
sigma = not necessary

Subnetwork for component 0 at node: 5813058085
Node count: 600
bipartivity = 0.5
transitivity = 0.29
sigma = not necessary

Subnetwork for component 0 at node: 5813070569
Node count: 570
bipartivity = 0.5
transitivity = 0.3
sigma = not necessary

Subnetwork for component 0 at node: 5813078621
Node count: 548
bipartivity = 0.5
transitivity = 0.3
sigma = not necessary

Subnetwork for component 0 at node: 5813078629
Node count: 654
bipartivity = 0.5
transitivity = 0.28
sigma = not necessary

Subnetwork for component 0 at node: 5901193720
Node count: 467
bipartivity = 0.5
transitivity = 0.32
sigma = not necessary

Subnetwork for component 0 at node: 328948348
Node count: 556
bipartivity = 0.5
transitivity = 0.3
sigma = not necessary

Subnetwork for component 0 at node: 479935033
Node count: 588
bipartivity = 0.5
transitivity = 0.29
sigma = not necessary

Subnetwork for component 0 at node: 547565159
Node count: 607
bipartivity = 0.5
transitivity = 0.29
sigma = not necessary

Subnetwork for component 0 at node: 609975449
Node count: 661
bipartivity = 0.5
transitivity = 0.28
sigma = not necessary

Subnetwork for component 0 at node: 728991288
Node count: 626
bipartivity = 0.5
transitivity = 0.29
sigma = not necessary

Subnetwork for component 0 at node: 729660692
Node count: 619
bipartivity = 0.5
transitivity = 0.29
sigma = not necessary

Subnetwork for component 0 at node: 761182853
Node count: 641
bipartivity = 0.5
transitivity = 0.29
sigma = not necessary

Subnetwork for component 0 at node: 1419261730
Node count: 479
bipartivity = 0.5
transitivity = 0.32
sigma = not necessary

Subnetwork for component 0 at node: 5813062552
Node count: 660
bipartivity = 0.5
transitivity = 0.28
sigma = not necessary

Subnetwork for component 0 at node: 386280932
Node count: 106
bipartivity = 0.5
transitivity = 0.55
sigma = not necessary

Subnetwork for component 0 at node: 452742028
Node count: 278
bipartivity = 0.5
transitivity = 0.4
sigma = not necessary

Subnetwork for component 0 at node: 479912747
Node count: 663
bipartivity = 0.5
transitivity = 0.29
sigma = not necessary

Subnetwork for component 0 at node: 511349908
Node count: 466
bipartivity = 0.5
transitivity = 0.33
sigma = not necessary

Subnetwork for component 0 at node: 541007502
Node count: 203
bipartivity = 0.5
transitivity = 0.46
sigma = not necessary

Subnetwork for component 0 at node: 541118908
Node count: 107
bipartivity = 0.5
transitivity = 0.55
sigma = not necessary

Subnetwork for component 0 at node: 549597974
Node count: 694
bipartivity = 0.5
transitivity = 0.28
sigma = not necessary

Subnetwork for component 0 at node: 576566621
Node count: 544
bipartivity = 0.5
transitivity = 0.3
sigma = not necessary

Subnetwork for component 0 at node: 644425543
Node count: 283
bipartivity = 0.5
transitivity = 0.39
sigma = not necessary

Subnetwork for component 0 at node: 664787948
Node count: 652
bipartivity = 0.5
transitivity = 0.29
sigma = not necessary

Subnetwork for component 0 at node: 665479890
Node count: 580
bipartivity = 0.5
transitivity = 0.3
sigma = not necessary

Subnetwork for component 0 at node: 666567261
Node count: 106
bipartivity = 0.5
transitivity = 0.55
sigma = not necessary

Subnetwork for component 0 at node: 667931999
Node count: 405
bipartivity = 0.5
transitivity = 0.34
sigma = not necessary

Subnetwork for component 0 at node: 695508439
Node count: 468
bipartivity = 0.5
transitivity = 0.33
sigma = not necessary

Subnetwork for component 0 at node: 702730227
Node count: 512
bipartivity = 0.5
transitivity = 0.31
sigma = not necessary

Subnetwork for component 0 at node: 727225324
Node count: 571
bipartivity = 0.5
transitivity = 0.3
sigma = not necessary

Subnetwork for component 0 at node: 729328076
Node count: 592
bipartivity = 0.5
transitivity = 0.29
sigma = not necessary

Subnetwork for component 0 at node: 730014166
Node count: 646
bipartivity = 0.5
transitivity = 0.29
sigma = not necessary

Subnetwork for component 0 at node: 733765528
Node count: 575
bipartivity = 0.5
transitivity = 0.3
sigma = not necessary

Subnetwork for component 0 at node: 735941254
Node count: 350
bipartivity = 0.5
transitivity = 0.36
sigma = not necessary

Subnetwork for component 0 at node: 758674661
Node count: 498
bipartivity = 0.5
transitivity = 0.32
sigma = not necessary

Subnetwork for component 0 at node: 759468647
Node count: 584
bipartivity = 0.5
transitivity = 0.3
sigma = not necessary

Subnetwork for component 0 at node: 759814218
Node count: 348
bipartivity = 0.5
transitivity = 0.37
sigma = not necessary

Subnetwork for component 0 at node: 760026626
Node count: 784
bipartivity = 0.5
transitivity = 0.27
sigma = not necessary

Subnetwork for component 0 at node: 760703506
Node count: 414
bipartivity = 0.5
transitivity = 0.34
sigma = not necessary

Subnetwork for component 0 at node: 764131610
Node count: 714
bipartivity = 0.5
transitivity = 0.28
sigma = not necessary

Subnetwork for component 0 at node: 787227302
Node count: 454
bipartivity = 0.5
transitivity = 0.33
sigma = not necessary

Subnetwork for component 0 at node: 787909611
Node count: 598
bipartivity = 0.5
transitivity = 0.29
sigma = not necessary

Subnetwork for component 0 at node: 821418392
Node count: 697
bipartivity = 0.5
transitivity = 0.28
sigma = not necessary

Subnetwork for component 0 at node: 851106245
Node count: 685
bipartivity = 0.5
transitivity = 0.28
sigma = not necessary

Subnetwork for component 0 at node: 852236918
Node count: 614
bipartivity = 0.5
transitivity = 0.29
sigma = not necessary

Subnetwork for component 0 at node: 882235460
Node count: 643
bipartivity = 0.5
transitivity = 0.28
sigma = not necessary

Subnetwork for component 0 at node: 914298735
Node count: 544
bipartivity = 0.5
transitivity = 0.3
sigma = not necessary

Subnetwork for component 0 at node: 974995783
Node count: 697
bipartivity = 0.5
transitivity = 0.28
sigma = not necessary

Subnetwork for component 0 at node: 1005611449
Node count: 685
bipartivity = 0.5
transitivity = 0.28
sigma = not necessary

Subnetwork for component 0 at node: 1036637638
Node count: 690
bipartivity = 0.5
transitivity = 0.28
sigma = not necessary

Subnetwork for component 0 at node: 1036637830
Node count: 539
bipartivity = 0.5
transitivity = 0.31
sigma = not necessary

Subnetwork for component 0 at node: 1036646944
Node count: 538
bipartivity = 0.5
transitivity = 0.31
sigma = not necessary

Subnetwork for component 0 at node: 1101845661
Node count: 106
bipartivity = 0.5
transitivity = 0.55
sigma = not necessary

Subnetwork for component 0 at node: 1286323786
Node count: 348
bipartivity = 0.5
transitivity = 0.36
sigma = not necessary

Subnetwork for component 0 at node: 1321140852
Node count: 107
bipartivity = 0.5
transitivity = 0.55
sigma = not necessary

Subnetwork for component 0 at node: 1512707390
Node count: 608
bipartivity = 0.5
transitivity = 0.29
sigma = not necessary

Subnetwork for component 0 at node: 5813012217
Node count: 673
bipartivity = 0.5
transitivity = 0.28
sigma = not necessary

Subnetwork for component 0 at node: 5813015594
Node count: 531
bipartivity = 0.5
transitivity = 0.3
sigma = not necessary

Subnetwork for component 0 at node: 5813020601
Node count: 647
bipartivity = 0.5
transitivity = 0.28
sigma = not necessary

Subnetwork for component 0 at node: 5813021666
Node count: 156
bipartivity = 0.5
transitivity = 0.49
sigma = not necessary

Subnetwork for component 0 at node: 5813022259
Node count: 626
bipartivity = 0.5
transitivity = 0.29
sigma = not necessary

Subnetwork for component 0 at node: 5813040119
Node count: 306
bipartivity = 0.5
transitivity = 0.39
sigma = not necessary

Subnetwork for component 0 at node: 5813049491
Node count: 706
bipartivity = 0.5
transitivity = 0.28
sigma = not necessary

Subnetwork for component 0 at node: 5813054853
Node count: 630
bipartivity = 0.5
transitivity = 0.29
sigma = not necessary

Subnetwork for component 0 at node: 5813063915
Node count: 713
bipartivity = 0.5
transitivity = 0.28
sigma = not necessary

Subnetwork for component 0 at node: 5813078068
Node count: 683
bipartivity = 0.5
transitivity = 0.28
sigma = not necessary

Subnetwork for component 0 at node: 5901200623
Node count: 755
bipartivity = 0.5
transitivity = 0.27
sigma = not necessary

Subnetwork for component 0 at node: 356913605
Node count: 677
bipartivity = 0.5
transitivity = 0.28
sigma = not necessary

Subnetwork for component 0 at node: 326253554
Node count: 381
bipartivity = 0.5
transitivity = 0.27
sigma = not necessary

Subnetwork for component 0 at node: 360677632
Node count: 75
bipartivity = 0.5
transitivity = 0.29
sigma = not necessary

Subnetwork for component 0 at node: 388280286
Node count: 531
bipartivity = 0.5
transitivity = 0.29
sigma = not necessary

Subnetwork for component 0 at node: 455154890
Node count: 620
bipartivity = 0.5
transitivity = 0.3
sigma = not necessary

Subnetwork for component 0 at node: 512411321
Node count: 552
bipartivity = 0.5
transitivity = 0.29
sigma = not necessary

Subnetwork for component 0 at node: 763220810
Node count: 675
bipartivity = 0.5
transitivity = 0.28
sigma = not necessary

Subnetwork for component 0 at node: 791406204
Node count: 476
bipartivity = 0.5
transitivity = 0.26
sigma = not necessary

Subnetwork for component 0 at node: 852422685
Node count: 543
bipartivity = 0.5
transitivity = 0.29
sigma = not necessary

Subnetwork for component 0 at node: 852763857
Node count: 305
bipartivity = 0.5
transitivity = 0.21
sigma = not necessary

Subnetwork for component 0 at node: 883514695
Node count: 692
bipartivity = 0.5
transitivity = 0.28
sigma = not necessary

Subnetwork for component 0 at node: 915503330
Node count: 412
bipartivity = 0.5
transitivity = 0.27
sigma = not necessary

Subnetwork for component 0 at node: 944849628
Node count: 337
bipartivity = 0.5
transitivity = 0.21
sigma = not necessary

Subnetwork for component 0 at node: 945894581
Node count: 599
bipartivity = 0.5
transitivity = 0.29
sigma = not necessary

Subnetwork for component 0 at node: 946684931
Node count: 528
bipartivity = 0.5
transitivity = 0.29
sigma = not necessary

Subnetwork for component 0 at node: 1005952640
Node count: 737
bipartivity = 0.5
transitivity = 0.28
sigma = not necessary

Subnetwork for component 0 at node: 1037750917
Node count: 741
bipartivity = 0.5
transitivity = 0.28
sigma = not necessary

Subnetwork for component 0 at node: 1155263986
Node count: 275
bipartivity = 0.5
transitivity = 0.33
sigma = not necessary

Subnetwork for component 0 at node: 1190763066
Node count: 303
bipartivity = 0.5
transitivity = 0.29
sigma = not necessary

Subnetwork for component 0 at node: 1193599901
Node count: 517
bipartivity = 0.5
transitivity = 0.27
sigma = not necessary

Subnetwork for component 0 at node: 5813002888
Node count: 541
bipartivity = 0.5
transitivity = 0.29
sigma = not necessary

Subnetwork for component 0 at node: 5813035131
Node count: 499
bipartivity = 0.5
transitivity = 0.29
sigma = not necessary

Subnetwork for component 0 at node: 5813040731
Node count: 642
bipartivity = 0.5
transitivity = 0.29
sigma = not necessary

Subnetwork for component 0 at node: 5813056423
Node count: 552
bipartivity = 0.5
transitivity = 0.3
sigma = not necessary

Subnetwork for component 0 at node: 5813075692
Node count: 208
bipartivity = 0.5
transitivity = 0.25
sigma = not necessary

Subnetwork for component 0 at node: 5901217908
Node count: 635
bipartivity = 0.5
transitivity = 0.29
sigma = not necessary

Subnetwork for component 0 at node: 357224041
Node count: 396
bipartivity = 0.5
transitivity = 0.35
sigma = not necessary

Subnetwork for component 0 at node: 388293131
Node count: 244
bipartivity = 0.5
transitivity = 0.43
sigma = not necessary

Subnetwork for component 0 at node: 449285328
Node count: 34
bipartivity = 0.5
transitivity = 0.35
sigma = not necessary

Subnetwork for component 0 at node: 452401052
Node count: 476
bipartivity = 0.5
transitivity = 0.32
sigma = not necessary

Subnetwork for component 0 at node: 479645393
Node count: 222
bipartivity = 0.5
transitivity = 0.41
sigma = not necessary

Subnetwork for component 0 at node: 479908320
Node count: 99
bipartivity = 0.5
transitivity = 0.38
sigma = not necessary

Subnetwork for component 0 at node: 575845494
Node count: 354
bipartivity = 0.5
transitivity = 0.36
sigma = not necessary

Subnetwork for component 0 at node: 673068602
Node count: 544
bipartivity = 0.5
transitivity = 0.3
sigma = not necessary

Subnetwork for component 0 at node: 729815858
Node count: 672
bipartivity = 0.5
transitivity = 0.28
sigma = not necessary

Subnetwork for component 0 at node: 731180030
Node count: 708
bipartivity = 0.5
transitivity = 0.28
sigma = not necessary

Subnetwork for component 0 at node: 881717404
Node count: 34
bipartivity = 0.5
transitivity = 0.35
sigma = not necessary

Subnetwork for component 0 at node: 973765182
Node count: 378
bipartivity = 0.5
transitivity = 0.36
sigma = not necessary

Subnetwork for component 0 at node: 5813024799
Node count: 218
bipartivity = 0.5
transitivity = 0.44
sigma = not necessary

Subnetwork for component 0 at node: 5813053669
Node count: 665
bipartivity = 0.5
transitivity = 0.28
sigma = not necessary

Subnetwork for component 0 at node: 357249642
Node count: 35
bipartivity = 0.54
transitivity = 0.31
sigma = not necessary

Subnetwork for component 0 at node: 822461999
Node count: 390
bipartivity = 0.5
transitivity = 0.29
sigma = not necessary

Subnetwork for component 0 at node: 5813026936
Node count: 164
bipartivity = 0.5
transitivity = 0.43
sigma = not necessary

Subnetwork for component 0 at node: 675779986
Node count: 389
bipartivity = 0.5
transitivity = 0.21
sigma = not necessary

Subnetwork for component 0 at node: 675835107
Node count: 278
bipartivity = 0.5
transitivity = 0.29
sigma = not necessary

Subnetwork for component 0 at node: 703106626
Node count: 411
bipartivity = 0.5
transitivity = 0.22
sigma = not necessary

Subnetwork for component 0 at node: 789726348
Node count: 288
bipartivity = 0.5
transitivity = 0.2
sigma = not necessary

Subnetwork for component 0 at node: 791427589
Node count: 521
bipartivity = 0.5
transitivity = 0.29
sigma = not necessary

Subnetwork for component 0 at node: 822070896
Node count: 545
bipartivity = 0.5
transitivity = 0.3
sigma = not necessary

Subnetwork for component 0 at node: 823913632
Node count: 410
bipartivity = 0.5
transitivity = 0.23
sigma = not necessary

Subnetwork for component 0 at node: 5813022591
Node count: 186
bipartivity = 0.5
transitivity = 0.2
sigma = not necessary

Subnetwork for component 0 at node: 358264919
Node count: 434
bipartivity = 0.5
transitivity = 0.34
sigma = not necessary

Subnetwork for component 0 at node: 392368893
Node count: 299
bipartivity = 0.5
transitivity = 0.38
sigma = not necessary

Subnetwork for component 0 at node: 481406868
Node count: 50
bipartivity = 0.5
transitivity = 0.5
sigma = not necessary

Subnetwork for component 0 at node: 513784136
Node count: 257
bipartivity = 0.5
transitivity = 0.41
sigma = not necessary

Subnetwork for component 0 at node: 573381453
Node count: 532
bipartivity = 0.5
transitivity = 0.31
sigma = not necessary

Subnetwork for component 0 at node: 608948356
Node count: 600
bipartivity = 0.5
transitivity = 0.29
sigma = not necessary

Subnetwork for component 0 at node: 703430259
Node count: 519
bipartivity = 0.5
transitivity = 0.31
sigma = not necessary

Subnetwork for component 0 at node: 759685279
Node count: 595
bipartivity = 0.5
transitivity = 0.29
sigma = not necessary

Subnetwork for component 0 at node: 882144985
Node count: 556
bipartivity = 0.5
transitivity = 0.31
sigma = not necessary

Subnetwork for component 0 at node: 882487140
Node count: 552
bipartivity = 0.5
transitivity = 0.3
sigma = not necessary

Subnetwork for component 0 at node: 5813013850
Node count: 343
bipartivity = 0.5
transitivity = 0.38
sigma = not necessary

Subnetwork for component 0 at node: 387227028
Node count: 345
bipartivity = 0.5
transitivity = 0.3
sigma = not necessary

Subnetwork for component 0 at node: 388280249
Node count: 366
bipartivity = 0.5
transitivity = 0.26
sigma = not necessary

Subnetwork for component 0 at node: 541697718
Node count: 390
bipartivity = 0.5
transitivity = 0.27
sigma = not necessary

Subnetwork for component 0 at node: 793815358
Node count: 708
bipartivity = 0.5
transitivity = 0.28
sigma = not necessary

Subnetwork for component 0 at node: 853173648
Node count: 569
bipartivity = 0.5
transitivity = 0.3
sigma = not necessary

Subnetwork for component 0 at node: 977598865
Node count: 559
bipartivity = 0.5
transitivity = 0.29
sigma = not necessary

Subnetwork for component 0 at node: 1192848260
Node count: 309
bipartivity = 0.5
transitivity = 0.26
sigma = not necessary

Subnetwork for component 0 at node: 388280029
Node count: 255
bipartivity = 0.5
transitivity = 0.37
sigma = not necessary

Subnetwork for component 0 at node: 481034861
Node count: 203
bipartivity = 0.5
transitivity = 0.23
sigma = not necessary

Subnetwork for component 0 at node: 634236922
Node count: 694
bipartivity = 0.5
transitivity = 0.28
sigma = not necessary

Subnetwork for component 0 at node: 851399490
Node count: 557
bipartivity = 0.5
transitivity = 0.3
sigma = not necessary

Subnetwork for component 0 at node: 956398176
Node count: 523
bipartivity = 0.5
transitivity = 0.26
sigma = not necessary

Subnetwork for component 0 at node: 388280268
Node count: 311
bipartivity = 0.5
transitivity = 0.27
sigma = not necessary

Subnetwork for component 0 at node: 447599745
Node count: 471
bipartivity = 0.5
transitivity = 0.28
sigma = not necessary

Subnetwork for component 0 at node: 576985092
Node count: 137
bipartivity = 0.5
transitivity = 0.33
sigma = not necessary

Subnetwork for component 0 at node: 603167111
Node count: 626
bipartivity = 0.5
transitivity = 0.29
sigma = not necessary

Subnetwork for component 0 at node: 668967527
Node count: 507
bipartivity = 0.5
transitivity = 0.26
sigma = not necessary

Subnetwork for component 0 at node: 821703262
Node count: 733
bipartivity = 0.5
transitivity = 0.28
sigma = not necessary

Subnetwork for component 0 at node: 944974703
Node count: 478
bipartivity = 0.5
transitivity = 0.31
sigma = not necessary

Subnetwork for component 0 at node: 952978874
Node count: 253
bipartivity = 0.5
transitivity = 0.21
sigma = not necessary

Subnetwork for component 0 at node: 5813080768
Node count: 88
bipartivity = 0.5
transitivity = 0.24
sigma = not necessary

Subnetwork for component 0 at node: 703179782
Node count: 390
bipartivity = 0.5
transitivity = 0.26
sigma = not necessary

Subnetwork for component 0 at node: 706520453
Node count: 345
bipartivity = 0.5
transitivity = 0.18
sigma = not necessary

Subnetwork for component 0 at node: 760397222
Node count: 388
bipartivity = 0.5
transitivity = 0.24
sigma = not necessary

Subnetwork for component 0 at node: 884484964
Node count: 459
bipartivity = 0.5
transitivity = 0.29
sigma = not necessary

Subnetwork for component 0 at node: 1010817979
Node count: 524
bipartivity = 0.5
transitivity = 0.29
sigma = not necessary

Subnetwork for component 0 at node: 1449955631
Node count: 124
bipartivity = 0.5
transitivity = 0.21
sigma = not necessary

Subnetwork for component 0 at node: 1875284107
Node count: 286
bipartivity = 0.5
transitivity = 0.23
sigma = not necessary

Subnetwork for component 0 at node: 5812982885
Node count: 534
bipartivity = 0.5
transitivity = 0.3
sigma = not necessary

Subnetwork for component 0 at node: 388280610
Node count: 271
bipartivity = 0.5
transitivity = 0.21
sigma = not necessary

Subnetwork for component 0 at node: 418970095
Node count: 281
bipartivity = 0.5
transitivity = 0.2
sigma = not necessary

Subnetwork for component 0 at node: 635908014
Node count: 152
bipartivity = 0.5
transitivity = 0.3
sigma = not necessary

Subnetwork for component 0 at node: 770249286
Node count: 304
bipartivity = 0.5
transitivity = 0.27
sigma = not necessary

Subnetwork for component 0 at node: 5813128387
Node count: 435
bipartivity = 0.5
transitivity = 0.29
sigma = not necessary

Subnetwork for component 0 at node: 666252297
Node count: 108
bipartivity = 0.5
transitivity = 0.47
sigma = not necessary

Subnetwork for component 0 at node: 417221397
Node count: 449
bipartivity = 0.5
transitivity = 0.33
sigma = not necessary

Subnetwork for component 0 at node: 418607079
Node count: 484
bipartivity = 0.5
transitivity = 0.3
sigma = not necessary

Subnetwork for component 0 at node: 706183807
Node count: 122
bipartivity = 0.5
transitivity = 0.23
sigma = not necessary

Subnetwork for component 0 at node: 884636075
Node count: 317
bipartivity = 0.5
transitivity = 0.2
sigma = not necessary

Subnetwork for component 0 at node: 915549815
Node count: 610
bipartivity = 0.5
transitivity = 0.29
sigma = not necessary

Subnetwork for component 0 at node: 1097637653
Node count: 62
bipartivity = 0.5
transitivity = 0.28
sigma = not necessary

Subnetwork for component 0 at node: 5813064414
Node count: 43
bipartivity = 0.53
transitivity = 0.29
sigma = not necessary

Subnetwork for component 0 at node: 5813087891
Node count: 451
bipartivity = 0.5
transitivity = 0.26
sigma = not necessary

Subnetwork for component 0 at node: 790405385
Node count: 212
bipartivity = 0.5
transitivity = 0.23
sigma = not necessary

Subnetwork for component 0 at node: 855526852
Node count: 313
bipartivity = 0.5
transitivity = 0.23
sigma = not necessary

Subnetwork for component 0 at node: 5813049102
Node count: 615
bipartivity = 0.5
transitivity = 0.29
sigma = not necessary

Subnetwork for component 0 at node: 739213376
Node count: 443
bipartivity = 0.5
transitivity = 0.25
sigma = not necessary

Subnetwork for component 0 at node: 791527493
Node count: 697
bipartivity = 0.5
transitivity = 0.28
sigma = not necessary

Subnetwork for component 0 at node: 5813083325
Node count: 596
bipartivity = 0.5
transitivity = 0.3
sigma = not necessary

Subnetwork for component 0 at node: 418969927
Node count: 465
bipartivity = 0.5
transitivity = 0.25
sigma = not necessary

Subnetwork for component 0 at node: 448342846
Node count: 502
bipartivity = 0.5
transitivity = 0.29
sigma = not necessary

Subnetwork for component 0 at node: 636944318
Node count: 216
bipartivity = 0.5
transitivity = 0.2
sigma = not necessary

Subnetwork for component 0 at node: 699363923
Node count: 328
bipartivity = 0.5
transitivity = 0.25
sigma = not necessary

Subnetwork for component 0 at node: 701371011
Node count: 283
bipartivity = 0.5
transitivity = 0.2
sigma = not necessary

Subnetwork for component 0 at node: 703101952
Node count: 285
bipartivity = 0.5
transitivity = 0.29
sigma = not necessary

Subnetwork for component 0 at node: 727260872
Node count: 627
bipartivity = 0.5
transitivity = 0.29
sigma = not necessary

Subnetwork for component 0 at node: 731736853
Node count: 298
bipartivity = 0.5
transitivity = 0.25
sigma = not necessary

Subnetwork for component 0 at node: 883799590
Node count: 479
bipartivity = 0.5
transitivity = 0.24
sigma = not necessary

Subnetwork for component 0 at node: 945237807
Node count: 615
bipartivity = 0.5
transitivity = 0.29
sigma = not necessary

Subnetwork for component 0 at node: 1038070642
Node count: 537
bipartivity = 0.5
transitivity = 0.29
sigma = not necessary

Subnetwork for component 0 at node: 1283876743
Node count: 93
bipartivity = 0.5
transitivity = 0.38
sigma = not necessary

Subnetwork for component 0 at node: 1438083750
Node count: 362
bipartivity = 0.5
transitivity = 0.21
sigma = not necessary

Subnetwork for component 0 at node: 5812989377
Node count: 540
bipartivity = 0.5
transitivity = 0.29
sigma = not necessary

Subnetwork for component 0 at node: 5812989469
Node count: 206
bipartivity = 0.5
transitivity = 0.3
sigma = not necessary

Subnetwork for component 0 at node: 486194398
Node count: 293
bipartivity = 0.5
transitivity = 0.24
sigma = not necessary

Subnetwork for component 0 at node: 670353202
Node count: 550
bipartivity = 0.5
transitivity = 0.29
sigma = not necessary

Subnetwork for component 0 at node: 1251810403
Node count: 450
bipartivity = 0.5
transitivity = 0.31
sigma = not necessary

Subnetwork for component 0 at node: 643401816
Node count: 349
bipartivity = 0.5
transitivity = 0.38
sigma = not necessary

Subnetwork for component 0 at node: 5813011868
Node count: 54
bipartivity = 0.52
transitivity = 0.25
sigma = not necessary

Subnetwork for component 0 at node: 5813075875
Node count: 550
bipartivity = 0.5
transitivity = 0.29
sigma = not necessary

Subnetwork for component 0 at node: 603444300
Node count: 498
bipartivity = 0.5
transitivity = 0.25
sigma = not necessary

Subnetwork for component 0 at node: 704111734
Node count: 575
bipartivity = 0.5
transitivity = 0.29
sigma = not necessary

Subnetwork for component 0 at node: 738155917
Node count: 258
bipartivity = 0.5
transitivity = 0.26
sigma = not necessary

Subnetwork for component 0 at node: 945523774
Node count: 592
bipartivity = 0.5
transitivity = 0.29
sigma = not necessary

Subnetwork for component 0 at node: 976221301
Node count: 322
bipartivity = 0.5
transitivity = 0.28
sigma = not necessary

Subnetwork for component 0 at node: 1037660908
Node count: 568
bipartivity = 0.5
transitivity = 0.3
sigma = not necessary

Subnetwork for component 0 at node: 1099389583
Node count: 623
bipartivity = 0.5
transitivity = 0.29
sigma = not necessary

Subnetwork for component 0 at node: 1190729123
Node count: 485
bipartivity = 0.5
transitivity = 0.31
sigma = not necessary

Subnetwork for component 0 at node: 1785931916
Node count: 556
bipartivity = 0.5
transitivity = 0.28
sigma = not necessary

Subnetwork for component 0 at node: 419980081
Node count: 419
bipartivity = 0.5
transitivity = 0.34
sigma = not necessary

Subnetwork for component 0 at node: 699312063
Node count: 400
bipartivity = 0.5
transitivity = 0.34
sigma = not necessary

Subnetwork for component 0 at node: 699652692
Node count: 612
bipartivity = 0.5
transitivity = 0.29
sigma = not necessary

Subnetwork for component 0 at node: 729664540
Node count: 606
bipartivity = 0.5
transitivity = 0.3
sigma = not necessary

Subnetwork for component 0 at node: 794458695
Node count: 670
bipartivity = 0.5
transitivity = 0.28
sigma = not necessary

Subnetwork for component 0 at node: 913468894
Node count: 153
bipartivity = 0.5
transitivity = 0.44
sigma = not necessary

Subnetwork for component 0 at node: 5813013152
Node count: 396
bipartivity = 0.5
transitivity = 0.35
sigma = not necessary

Subnetwork for component 0 at node: 5813058229
Node count: 201
bipartivity = 0.5
transitivity = 0.45
sigma = not necessary

Subnetwork for component 0 at node: 670810688
Node count: 517
bipartivity = 0.5
transitivity = 0.3
sigma = not necessary

Subnetwork for component 0 at node: 759681018
Node count: 630
bipartivity = 0.5
transitivity = 0.29
sigma = not necessary

Subnetwork for component 0 at node: 761044410
Node count: 632
bipartivity = 0.5
transitivity = 0.29
sigma = not necessary

Subnetwork for component 0 at node: 790417660
Node count: 393
bipartivity = 0.5
transitivity = 0.33
sigma = not necessary

Subnetwork for component 0 at node: 821193443
Node count: 595
bipartivity = 0.5
transitivity = 0.29
sigma = not necessary

Subnetwork for component 0 at node: 884157443
Node count: 268
bipartivity = 0.5
transitivity = 0.31
sigma = not necessary

Subnetwork for component 0 at node: 909756199
Node count: 449
bipartivity = 0.5
transitivity = 0.32
sigma = not necessary

Subnetwork for component 0 at node: 940804380
Node count: 468
bipartivity = 0.5
transitivity = 0.32
sigma = not necessary

Subnetwork for component 0 at node: 956518968
Node count: 465
bipartivity = 0.5
transitivity = 0.33
sigma = not necessary

Subnetwork for component 0 at node: 1005953129
Node count: 674
bipartivity = 0.5
transitivity = 0.28
sigma = not necessary

Subnetwork for component 0 at node: 326817510
Node count: 225
bipartivity = 0.5
transitivity = 0.43
sigma = not necessary

Subnetwork for component 0 at node: 579963818
Node count: 542
bipartivity = 0.5
transitivity = 0.3
sigma = not necessary

Subnetwork for component 0 at node: 581004609
Node count: 576
bipartivity = 0.5
transitivity = 0.29
sigma = not necessary

Subnetwork for component 0 at node: 944224077
Node count: 639
bipartivity = 0.5
transitivity = 0.29
sigma = not necessary

Subnetwork for component 0 at node: 425121937
Node count: 331
bipartivity = 0.5
transitivity = 0.37
sigma = not necessary

Subnetwork for component 0 at node: 639275368
Node count: 550
bipartivity = 0.5
transitivity = 0.3
sigma = not necessary

Subnetwork for component 0 at node: 548993536
Node count: 551
bipartivity = 0.5
transitivity = 0.3
sigma = not necessary

Subnetwork for component 0 at node: 549282467
Node count: 47
bipartivity = 0.5
transitivity = 0.27
sigma = not necessary

Subnetwork for component 0 at node: 697886966
Node count: 360
bipartivity = 0.5
transitivity = 0.3
sigma = not necessary

Subnetwork for component 0 at node: 706183728
Node count: 490
bipartivity = 0.5
transitivity = 0.3
sigma = not necessary

Subnetwork for component 0 at node: 706525068
Node count: 233
bipartivity = 0.5
transitivity = 0.22
sigma = not necessary

Subnetwork for component 0 at node: 737218533
Node count: 47
bipartivity = 0.5
transitivity = 0.27
sigma = not necessary

Subnetwork for component 0 at node: 737218848
Node count: 163
bipartivity = 0.5
transitivity = 0.25
sigma = not necessary

Subnetwork for component 0 at node: 822069335
Node count: 329
bipartivity = 0.5
transitivity = 0.21
sigma = not necessary

Subnetwork for component 0 at node: 852422640
Node count: 520
bipartivity = 0.5
transitivity = 0.29
sigma = not necessary

Subnetwork for component 0 at node: 852763122
Node count: 227
bipartivity = 0.5
transitivity = 0.28
sigma = not necessary

Subnetwork for component 0 at node: 946585328
Node count: 389
bipartivity = 0.5
transitivity = 0.23
sigma = not necessary

Subnetwork for component 0 at node: 1007640554
Node count: 532
bipartivity = 0.5
transitivity = 0.29
sigma = not necessary

Subnetwork for component 0 at node: 1037392636
Node count: 327
bipartivity = 0.5
transitivity = 0.33
sigma = not necessary

Subnetwork for component 0 at node: 1158691908
Node count: 68
bipartivity = 0.5
transitivity = 0.23
sigma = not necessary

Subnetwork for component 0 at node: 1534270924
Node count: 604
bipartivity = 0.5
transitivity = 0.29
sigma = not necessary

Subnetwork for component 0 at node: 5813022375
Node count: 418
bipartivity = 0.5
transitivity = 0.23
sigma = not necessary

Subnetwork for component 0 at node: 447872055
Node count: 345
bipartivity = 0.5
transitivity = 0.36
sigma = not necessary

Subnetwork for component 0 at node: 1449947867
Node count: 508
bipartivity = 0.5
transitivity = 0.31
sigma = not necessary

Subnetwork for component 0 at node: 449263368
Node count: 119
bipartivity = 0.5
transitivity = 0.51
sigma = not necessary

Subnetwork for component 0 at node: 664824047
Node count: 137
bipartivity = 0.5
transitivity = 0.42
sigma = not necessary

Subnetwork for component 0 at node: 450004562
Node count: 196
bipartivity = 0.5
transitivity = 0.22
sigma = not necessary

Subnetwork for component 0 at node: 512411317
Node count: 213
bipartivity = 0.5
transitivity = 0.39
sigma = not necessary

Subnetwork for component 0 at node: 736860990
Node count: 512
bipartivity = 0.5
transitivity = 0.32
sigma = not necessary

Subnetwork for component 0 at node: 450004644
Node count: 348
bipartivity = 0.5
transitivity = 0.29
sigma = not necessary

Subnetwork for component 0 at node: 760358472
Node count: 550
bipartivity = 0.5
transitivity = 0.3
sigma = not necessary

Subnetwork for component 0 at node: 1006233268
Node count: 478
bipartivity = 0.5
transitivity = 0.29
sigma = not necessary

Subnetwork for component 0 at node: 1223200775
Node count: 336
bipartivity = 0.5
transitivity = 0.26
sigma = not necessary

Subnetwork for component 0 at node: 450005014
Node count: 386
bipartivity = 0.5
transitivity = 0.33
sigma = not necessary

Subnetwork for component 0 at node: 451602687
Node count: 327
bipartivity = 0.5
transitivity = 0.37
sigma = not necessary

Subnetwork for component 0 at node: 544158940
Node count: 481
bipartivity = 0.5
transitivity = 0.32
sigma = not necessary

Subnetwork for component 0 at node: 453423834
Node count: 179
bipartivity = 0.5
transitivity = 0.3
sigma = not necessary

Subnetwork for component 0 at node: 737218550
Node count: 442
bipartivity = 0.5
transitivity = 0.3
sigma = not necessary

Subnetwork for component 0 at node: 975560497
Node count: 622
bipartivity = 0.5
transitivity = 0.29
sigma = not necessary

Subnetwork for component 0 at node: 1099022750
Node count: 595
bipartivity = 0.5
transitivity = 0.29
sigma = not necessary

Subnetwork for component 0 at node: 577554935
Node count: 348
bipartivity = 0.5
transitivity = 0.36
sigma = not necessary

Subnetwork for component 0 at node: 579575594
Node count: 496
bipartivity = 0.5
transitivity = 0.32
sigma = not necessary

Subnetwork for component 0 at node: 666916874
Node count: 212
bipartivity = 0.5
transitivity = 0.43
sigma = not necessary

Subnetwork for component 0 at node: 730687491
Node count: 388
bipartivity = 0.5
transitivity = 0.34
sigma = not necessary

Subnetwork for component 0 at node: 1856833015
Node count: 266
bipartivity = 0.5
transitivity = 0.4
sigma = not necessary

Subnetwork for component 0 at node: 5812980915
Node count: 265
bipartivity = 0.5
transitivity = 0.4
sigma = not necessary

Subnetwork for component 0 at node: 5813021576
Node count: 296
bipartivity = 0.5
transitivity = 0.39
sigma = not necessary

Subnetwork for component 0 at node: 5813067776
Node count: 181
bipartivity = 0.5
transitivity = 0.47
sigma = not necessary

Subnetwork for component 0 at node: 5813093836
Node count: 528
bipartivity = 0.5
transitivity = 0.31
sigma = not necessary

Subnetwork for component 0 at node: 579648510
Node count: 49
bipartivity = 0.5
transitivity = 0.36
sigma = not necessary

Subnetwork for component 0 at node: 611015907
Node count: 160
bipartivity = 0.5
transitivity = 0.35
sigma = not necessary

Subnetwork for component 0 at node: 762171741
Node count: 121
bipartivity = 0.5
transitivity = 0.27
sigma = not necessary

Subnetwork for component 0 at node: 769191110
Node count: 421
bipartivity = 0.5
transitivity = 0.33
sigma = not necessary

Subnetwork for component 0 at node: 792079254
Node count: 430
bipartivity = 0.5
transitivity = 0.27
sigma = not necessary

Subnetwork for component 0 at node: 828955389
Node count: 449
bipartivity = 0.5
transitivity = 0.28
sigma = not necessary

Subnetwork for component 0 at node: 730005624
Node count: 611
bipartivity = 0.5
transitivity = 0.29
sigma = not necessary

Subnetwork for component 0 at node: 1251857090
Node count: 302
bipartivity = 0.5
transitivity = 0.38
sigma = not necessary

Subnetwork for component 0 at node: 1723506321
Node count: 547
bipartivity = 0.5
transitivity = 0.31
sigma = not necessary

Subnetwork for component 0 at node: 5813012531
Node count: 580
bipartivity = 0.5
transitivity = 0.3
sigma = not necessary

Subnetwork for component 0 at node: 5813078708
Node count: 590
bipartivity = 0.5
transitivity = 0.3
sigma = not necessary

Subnetwork for component 0 at node: 543441466
Node count: 652
bipartivity = 0.5
transitivity = 0.28
sigma = not necessary

Subnetwork for component 0 at node: 604510524
Node count: 612
bipartivity = 0.5
transitivity = 0.29
sigma = not necessary

Subnetwork for component 0 at node: 730013818
Node count: 631
bipartivity = 0.5
transitivity = 0.28
sigma = not necessary

Subnetwork for component 0 at node: 1006967204
Node count: 644
bipartivity = 0.5
transitivity = 0.29
sigma = not necessary

Subnetwork for component 0 at node: 1069351982
Node count: 367
bipartivity = 0.5
transitivity = 0.34
sigma = not necessary

Subnetwork for component 0 at node: 1137957299
Node count: 653
bipartivity = 0.5
transitivity = 0.28
sigma = not necessary

Subnetwork for component 0 at node: 728666990
Node count: 289
bipartivity = 0.5
transitivity = 0.25
sigma = not necessary

Subnetwork for component 0 at node: 915857055
Node count: 408
bipartivity = 0.5
transitivity = 0.26
sigma = not necessary

Subnetwork for component 0 at node: 947582284
Node count: 255
bipartivity = 0.5
transitivity = 0.29
sigma = not necessary

Subnetwork for component 0 at node: 1160070135
Node count: 460
bipartivity = 0.5
transitivity = 0.3
sigma = not necessary

Subnetwork for component 0 at node: 1160466122
Node count: 155
bipartivity = 0.5
transitivity = 0.35
sigma = not necessary

Subnetwork for component 0 at node: 1222233946
Node count: 418
bipartivity = 0.5
transitivity = 0.34
sigma = not necessary

Subnetwork for component 0 at node: 5813021566
Node count: 546
bipartivity = 0.5
transitivity = 0.3
sigma = not necessary

Subnetwork for component 0 at node: 5813022257
Node count: 138
bipartivity = 0.5
transitivity = 0.33
sigma = not necessary

Subnetwork for component 0 at node: 5813048745
Node count: 521
bipartivity = 0.5
transitivity = 0.31
sigma = not necessary

Subnetwork for component 0 at node: 479925776
Node count: 215
bipartivity = 0.5
transitivity = 0.26
sigma = not necessary

Subnetwork for component 0 at node: 643376222
Node count: 108
bipartivity = 0.5
transitivity = 0.26
sigma = not necessary

Subnetwork for component 0 at node: 667258443
Node count: 605
bipartivity = 0.5
transitivity = 0.29
sigma = not necessary

Subnetwork for component 0 at node: 1281752255
Node count: 167
bipartivity = 0.5
transitivity = 0.21
sigma = not necessary

Subnetwork for component 0 at node: 488922181
Node count: 582
bipartivity = 0.5
transitivity = 0.3
sigma = not necessary

Subnetwork for component 0 at node: 737218764
Node count: 498
bipartivity = 0.5
transitivity = 0.3
sigma = not necessary

Subnetwork for component 0 at node: 737607615
Node count: 529
bipartivity = 0.5
transitivity = 0.3
sigma = not necessary

Subnetwork for component 0 at node: 1008292492
Node count: 127
bipartivity = 0.5
transitivity = 0.26
sigma = not necessary

Subnetwork for component 0 at node: 1099048104
Node count: 585
bipartivity = 0.5
transitivity = 0.3
sigma = not necessary

Subnetwork for component 0 at node: 1222100337
Node count: 98
bipartivity = 0.5
transitivity = 0.24
sigma = not necessary

Subnetwork for component 0 at node: 1598011458
Node count: 308
bipartivity = 0.5
transitivity = 0.22
sigma = not necessary

Subnetwork for component 0 at node: 5813020382
Node count: 283
bipartivity = 0.5
transitivity = 0.27
sigma = not necessary

Subnetwork for component 0 at node: 635882644
Node count: 588
bipartivity = 0.5
transitivity = 0.3
sigma = not necessary

Subnetwork for component 0 at node: 639655157
Node count: 392
bipartivity = 0.5
transitivity = 0.31
sigma = not necessary

Subnetwork for component 0 at node: 642715563
Node count: 570
bipartivity = 0.5
transitivity = 0.3
sigma = not necessary

Subnetwork for component 0 at node: 667279709
Node count: 674
bipartivity = 0.5
transitivity = 0.28
sigma = not necessary

Subnetwork for component 0 at node: 694813336
Node count: 575
bipartivity = 0.5
transitivity = 0.3
sigma = not necessary

Subnetwork for component 0 at node: 698970725
Node count: 199
bipartivity = 0.5
transitivity = 0.45
sigma = not necessary

Subnetwork for component 0 at node: 732034854
Node count: 361
bipartivity = 0.5
transitivity = 0.35
sigma = not necessary

Subnetwork for component 0 at node: 1036987921
Node count: 762
bipartivity = 0.5
transitivity = 0.27
sigma = not necessary

Subnetwork for component 0 at node: 1097537045
Node count: 194
bipartivity = 0.5
transitivity = 0.42
sigma = not necessary

Subnetwork for component 0 at node: 1570245517
Node count: 397
bipartivity = 0.5
transitivity = 0.33
sigma = not necessary

Subnetwork for component 0 at node: 5813041251
Node count: 599
bipartivity = 0.5
transitivity = 0.29
sigma = not necessary

Subnetwork for component 0 at node: 5813047832
Node count: 259
bipartivity = 0.5
transitivity = 0.41
sigma = not necessary

Subnetwork for component 0 at node: 704880200
Node count: 489
bipartivity = 0.5
transitivity = 0.31
sigma = not necessary

Subnetwork for component 0 at node: 733458828
Node count: 364
bipartivity = 0.5
transitivity = 0.36
sigma = not necessary

Subnetwork for component 0 at node: 767615925
Node count: 604
bipartivity = 0.5
transitivity = 0.29
sigma = not necessary

Subnetwork for component 0 at node: 768253675
Node count: 165
bipartivity = 0.5
transitivity = 0.24
sigma = not necessary

Subnetwork for component 0 at node: 945647730
Node count: 92
bipartivity = 0.5
transitivity = 0.3
sigma = not necessary

Subnetwork for component 0 at node: 1074782432
Node count: 195
bipartivity = 0.5
transitivity = 0.23
sigma = not necessary

Subnetwork for component 0 at node: 1129755551
Node count: 408
bipartivity = 0.5
transitivity = 0.34
sigma = not necessary

Subnetwork for component 0 at node: 5813058342
Node count: 302
bipartivity = 0.5
transitivity = 0.26
sigma = not necessary

Subnetwork for component 0 at node: 669325882
Node count: 587
bipartivity = 0.5
transitivity = 0.29
sigma = not necessary

Subnetwork for component 0 at node: 883121695
Node count: 371
bipartivity = 0.5
transitivity = 0.32
sigma = not necessary

Subnetwork for component 0 at node: 1253230203
Node count: 163
bipartivity = 0.5
transitivity = 0.22
sigma = not necessary

Subnetwork for component 0 at node: 1533063011
Node count: 363
bipartivity = 0.5
transitivity = 0.21
sigma = not necessary

Subnetwork for component 0 at node: 575664331
Node count: 624
bipartivity = 0.5
transitivity = 0.29
sigma = not necessary

Subnetwork for component 0 at node: 666572081
Node count: 684
bipartivity = 0.5
transitivity = 0.28
sigma = not necessary

Subnetwork for component 0 at node: 734089294
Node count: 495
bipartivity = 0.5
transitivity = 0.31
sigma = not necessary

Subnetwork for component 0 at node: 821552280
Node count: 544
bipartivity = 0.5
transitivity = 0.31
sigma = not necessary

Subnetwork for component 0 at node: 1037332628
Node count: 426
bipartivity = 0.5
transitivity = 0.34
sigma = not necessary

Subnetwork for component 0 at node: 5812982711
Node count: 319
bipartivity = 0.5
transitivity = 0.37
sigma = not necessary

Subnetwork for component 0 at node: 5813061114
Node count: 697
bipartivity = 0.5
transitivity = 0.28
sigma = not necessary

Subnetwork for component 0 at node: 511025402
Node count: 427
bipartivity = 0.5
transitivity = 0.27
sigma = not necessary

Subnetwork for component 0 at node: 511685969
Node count: 680
bipartivity = 0.5
transitivity = 0.28
sigma = not necessary

Subnetwork for component 0 at node: 730717696
Node count: 501
bipartivity = 0.5
transitivity = 0.3
sigma = not necessary

Subnetwork for component 0 at node: 5812991473
Node count: 361
bipartivity = 0.5
transitivity = 0.33
sigma = not necessary

Subnetwork for component 0 at node: 326530038
Node count: 165
bipartivity = 0.5
transitivity = 0.43
sigma = not necessary

Subnetwork for component 0 at node: 604070461
Node count: 216
bipartivity = 0.5
transitivity = 0.44
sigma = not necessary

Subnetwork for component 0 at node: 1168625046
Node count: 71
bipartivity = 0.5
transitivity = 0.5
sigma = not necessary

Subnetwork for component 0 at node: 5812980473
Node count: 89
bipartivity = 0.5
transitivity = 0.47
sigma = not necessary

Subnetwork for component 0 at node: 5812980494
Node count: 104
bipartivity = 0.5
transitivity = 0.45
sigma = not necessary

Subnetwork for component 0 at node: 5813047683
Node count: 309
bipartivity = 0.5
transitivity = 0.41
sigma = not necessary

Subnetwork for component 0 at node: 576825965
Node count: 680
bipartivity = 0.5
transitivity = 0.28
sigma = not necessary

Subnetwork for component 0 at node: 607597135
Node count: 593
bipartivity = 0.5
transitivity = 0.3
sigma = not necessary

Subnetwork for component 0 at node: 672598344
Node count: 749
bipartivity = 0.5
transitivity = 0.28
sigma = not necessary

Subnetwork for component 0 at node: 799521639
Node count: 649
bipartivity = 0.5
transitivity = 0.28
sigma = not necessary

Subnetwork for component 0 at node: 883924268
Node count: 111
bipartivity = 0.5
transitivity = 0.31
sigma = not necessary

Subnetwork for component 0 at node: 1006716334
Node count: 463
bipartivity = 0.5
transitivity = 0.32
sigma = not necessary

Subnetwork for component 0 at node: 1221802845
Node count: 495
bipartivity = 0.5
transitivity = 0.31
sigma = not necessary

Subnetwork for component 0 at node: 1441616802
Node count: 487
bipartivity = 0.5
transitivity = 0.3
sigma = not necessary

Subnetwork for component 0 at node: 5901196109
Node count: 388
bipartivity = 0.5
transitivity = 0.34
sigma = not necessary

Subnetwork for component 0 at node: 512377806
Node count: 13
bipartivity = 0.5
transitivity = 0.95
sigma = not necessary

Subnetwork for component 0 at node: 854806485
Node count: 179
bipartivity = 0.5
transitivity = 0.21
sigma = not necessary

Subnetwork for component 0 at node: 1101094884
Node count: 218
bipartivity = 0.5
transitivity = 0.3
sigma = not necessary

Subnetwork for component 0 at node: 734132592
Node count: 195
bipartivity = 0.5
transitivity = 0.21
sigma = not necessary

Subnetwork for component 0 at node: 820856726
Node count: 234
bipartivity = 0.5
transitivity = 0.19
sigma = not necessary

Subnetwork for component 0 at node: 885491239
Node count: 469
bipartivity = 0.5
transitivity = 0.3
sigma = not necessary

Subnetwork for component 0 at node: 1069041192
Node count: 428
bipartivity = 0.5
transitivity = 0.31
sigma = not necessary

Subnetwork for component 0 at node: 1100085251
Node count: 501
bipartivity = 0.5
transitivity = 0.27
sigma = not necessary

Subnetwork for component 0 at node: 1254931072
Node count: 167
bipartivity = 0.5
transitivity = 0.22
sigma = not necessary

Subnetwork for component 0 at node: 1470150602
Node count: 220
bipartivity = 0.5
transitivity = 0.21
sigma = not necessary

Subnetwork for component 0 at node: 5812986766
Node count: 499
bipartivity = 0.5
transitivity = 0.29
sigma = not necessary

Subnetwork for component 0 at node: 5813040123
Node count: 642
bipartivity = 0.5
transitivity = 0.29
sigma = not necessary

Subnetwork for component 0 at node: 514475106
Node count: 43
bipartivity = 0.5
transitivity = 0.67
sigma = not necessary

Subnetwork for component 0 at node: 727182822
Node count: 171
bipartivity = 0.5
transitivity = 0.46
sigma = not necessary

Subnetwork for component 0 at node: 849279791
Node count: 152
bipartivity = 0.5
transitivity = 0.37
sigma = not necessary

Subnetwork for component 0 at node: 974110912
Node count: 171
bipartivity = 0.5
transitivity = 0.46
sigma = not necessary

Subnetwork for component 0 at node: 974908522
Node count: 557
bipartivity = 0.5
transitivity = 0.3
sigma = not necessary

Subnetwork for component 0 at node: 1007256095
Node count: 414
bipartivity = 0.5
transitivity = 0.24
sigma = not necessary

Subnetwork for component 0 at node: 1934210394
Node count: 383
bipartivity = 0.5
transitivity = 0.35
sigma = not necessary

Subnetwork for component 0 at node: 515152792
Node count: 520
bipartivity = 0.5
transitivity = 0.29
sigma = not necessary

Subnetwork for component 0 at node: 635860358
Node count: 588
bipartivity = 0.5
transitivity = 0.3
sigma = not necessary

Subnetwork for component 0 at node: 800212579
Node count: 196
bipartivity = 0.5
transitivity = 0.23
sigma = not necessary

Subnetwork for component 0 at node: 853437941
Node count: 444
bipartivity = 0.5
transitivity = 0.31
sigma = not necessary

Subnetwork for component 0 at node: 914846465
Node count: 238
bipartivity = 0.5
transitivity = 0.22
sigma = not necessary

Subnetwork for component 0 at node: 1037393225
Node count: 389
bipartivity = 0.5
transitivity = 0.31
sigma = not necessary

Subnetwork for component 0 at node: 5813088784
Node count: 551
bipartivity = 0.5
transitivity = 0.28
sigma = not necessary

Subnetwork for component 0 at node: 518329528
Node count: 561
bipartivity = 0.5
transitivity = 0.29
sigma = not necessary

Subnetwork for component 0 at node: 697265869
Node count: 517
bipartivity = 0.5
transitivity = 0.3
sigma = not necessary

Subnetwork for component 0 at node: 1068644727
Node count: 480
bipartivity = 0.5
transitivity = 0.3
sigma = not necessary

Subnetwork for component 0 at node: 5901225755
Node count: 474
bipartivity = 0.5
transitivity = 0.32
sigma = not necessary

Subnetwork for component 0 at node: 233105330
Node count: 169
bipartivity = 0.5
transitivity = 0.46
sigma = not necessary

Subnetwork for component 0 at node: 299290105
Node count: 169
bipartivity = 0.5
transitivity = 0.46
sigma = not necessary

Subnetwork for component 0 at node: 389626867
Node count: 283
bipartivity = 0.5
transitivity = 0.39
sigma = not necessary

Subnetwork for component 0 at node: 450678237
Node count: 169
bipartivity = 0.5
transitivity = 0.46
sigma = not necessary

Subnetwork for component 0 at node: 541681271
Node count: 172
bipartivity = 0.5
transitivity = 0.46
sigma = not necessary

Subnetwork for component 0 at node: 665169278
Node count: 191
bipartivity = 0.5
transitivity = 0.45
sigma = not necessary

Subnetwork for component 0 at node: 699998408
Node count: 599
bipartivity = 0.5
transitivity = 0.29
sigma = not necessary

Subnetwork for component 0 at node: 789308735
Node count: 468
bipartivity = 0.5
transitivity = 0.32
sigma = not necessary

Subnetwork for component 0 at node: 794466376
Node count: 548
bipartivity = 0.5
transitivity = 0.3
sigma = not necessary

Subnetwork for component 0 at node: 820390160
Node count: 529
bipartivity = 0.5
transitivity = 0.32
sigma = not necessary

Subnetwork for component 0 at node: 822428009
Node count: 512
bipartivity = 0.5
transitivity = 0.31
sigma = not necessary

Subnetwork for component 0 at node: 849275471
Node count: 398
bipartivity = 0.5
transitivity = 0.35
sigma = not necessary

Subnetwork for component 0 at node: 974456295
Node count: 440
bipartivity = 0.5
transitivity = 0.33
sigma = not necessary

Subnetwork for component 0 at node: 974581052
Node count: 554
bipartivity = 0.5
transitivity = 0.3
sigma = not necessary

Subnetwork for component 0 at node: 1097917043
Node count: 508
bipartivity = 0.5
transitivity = 0.31
sigma = not necessary

Subnetwork for component 0 at node: 1161459105
Node count: 262
bipartivity = 0.5
transitivity = 0.4
sigma = not necessary

Subnetwork for component 0 at node: 1344275238
Node count: 584
bipartivity = 0.5
transitivity = 0.29
sigma = not necessary

Subnetwork for component 0 at node: 5813015110
Node count: 564
bipartivity = 0.5
transitivity = 0.3
sigma = not necessary

Subnetwork for component 0 at node: 5813041316
Node count: 569
bipartivity = 0.5
transitivity = 0.3
sigma = not necessary

Subnetwork for component 0 at node: 5813057033
Node count: 668
bipartivity = 0.5
transitivity = 0.28
sigma = not necessary

Subnetwork for component 0 at node: 5813061934
Node count: 619
bipartivity = 0.5
transitivity = 0.29
sigma = not necessary

Subnetwork for component 0 at node: 5813078563
Node count: 205
bipartivity = 0.5
transitivity = 0.45
sigma = not necessary

Subnetwork for component 0 at node: 882827860
Node count: 521
bipartivity = 0.5
transitivity = 0.31
sigma = not necessary

Subnetwork for component 0 at node: 1159646273
Node count: 318
bipartivity = 0.5
transitivity = 0.39
sigma = not necessary

Subnetwork for component 0 at node: 758296423
Node count: 412
bipartivity = 0.5
transitivity = 0.33
sigma = not necessary

Subnetwork for component 0 at node: 821051099
Node count: 548
bipartivity = 0.5
transitivity = 0.3
sigma = not necessary

Subnetwork for component 0 at node: 1529064303
Node count: 586
bipartivity = 0.5
transitivity = 0.29
sigma = not necessary

Subnetwork for component 0 at node: 544038123
Node count: 163
bipartivity = 0.5
transitivity = 0.5
sigma = not necessary

Subnetwork for component 0 at node: 294792344
Node count: 89
bipartivity = 0.5
transitivity = 0.55
sigma = not necessary

Subnetwork for component 0 at node: 5813037976
Node count: 312
bipartivity = 0.5
transitivity = 0.38
sigma = not necessary

Subnetwork for component 0 at node: 945238486
Node count: 582
bipartivity = 0.5
transitivity = 0.29
sigma = not necessary

Subnetwork for component 0 at node: 5813011660
Node count: 41
bipartivity = 0.5
transitivity = 0.51
sigma = not necessary

Subnetwork for component 0 at node: 642504699
Node count: 534
bipartivity = 0.5
transitivity = 0.31
sigma = not necessary

Subnetwork for component 0 at node: 5813033379
Node count: 611
bipartivity = 0.5
transitivity = 0.29
sigma = not necessary

Subnetwork for component 0 at node: 5813056054
Node count: 202
bipartivity = 0.5
transitivity = 0.26
sigma = not necessary

Subnetwork for component 0 at node: 5813058376
Node count: 440
bipartivity = 0.5
transitivity = 0.34
sigma = not necessary

Subnetwork for component 0 at node: 549722579
Node count: 514
bipartivity = 0.5
transitivity = 0.29
sigma = not necessary

Subnetwork for component 0 at node: 643060819
Node count: 167
bipartivity = 0.5
transitivity = 0.23
sigma = not necessary

Subnetwork for component 0 at node: 727652372
Node count: 428
bipartivity = 0.5
transitivity = 0.31
sigma = not necessary

Subnetwork for component 0 at node: 1253230158
Node count: 337
bipartivity = 0.5
transitivity = 0.31
sigma = not necessary

Subnetwork for component 0 at node: 5901118380
Node count: 161
bipartivity = 0.5
transitivity = 0.28
sigma = not necessary

Subnetwork for component 0 at node: 573402255
Node count: 418
bipartivity = 0.5
transitivity = 0.28
sigma = not necessary

Subnetwork for component 0 at node: 673085574
Node count: 356
bipartivity = 0.5
transitivity = 0.19
sigma = not necessary

Subnetwork for component 0 at node: 1220434040
Node count: 530
bipartivity = 0.5
transitivity = 0.28
sigma = not necessary

Subnetwork for component 0 at node: 705558104
Node count: 310
bipartivity = 0.5
transitivity = 0.37
sigma = not necessary

Subnetwork for component 0 at node: 727713068
Node count: 697
bipartivity = 0.5
transitivity = 0.28
sigma = not necessary

Subnetwork for component 0 at node: 731176276
Node count: 566
bipartivity = 0.5
transitivity = 0.3
sigma = not necessary

Subnetwork for component 0 at node: 1192723421
Node count: 550
bipartivity = 0.5
transitivity = 0.3
sigma = not necessary

Subnetwork for component 0 at node: 5813023260
Node count: 583
bipartivity = 0.5
transitivity = 0.3
sigma = not necessary

Subnetwork for component 0 at node: 581746661
Node count: 570
bipartivity = 0.5
transitivity = 0.3
sigma = not necessary

Subnetwork for component 0 at node: 613420343
Node count: 454
bipartivity = 0.5
transitivity = 0.32
sigma = not necessary

Subnetwork for component 0 at node: 667949027
Node count: 387
bipartivity = 0.5
transitivity = 0.34
sigma = not necessary

Subnetwork for component 0 at node: 668617936
Node count: 139
bipartivity = 0.5
transitivity = 0.44
sigma = not necessary

Subnetwork for component 0 at node: 697316795
Node count: 649
bipartivity = 0.5
transitivity = 0.29
sigma = not necessary

Subnetwork for component 0 at node: 732086360
Node count: 102
bipartivity = 0.5
transitivity = 0.44
sigma = not necessary

Subnetwork for component 0 at node: 733235394
Node count: 585
bipartivity = 0.5
transitivity = 0.29
sigma = not necessary

Subnetwork for component 0 at node: 1068013578
Node count: 545
bipartivity = 0.5
transitivity = 0.3
sigma = not necessary

Subnetwork for component 0 at node: 1068039476
Node count: 604
bipartivity = 0.5
transitivity = 0.29
sigma = not necessary

Subnetwork for component 0 at node: 1716625816
Node count: 414
bipartivity = 0.5
transitivity = 0.34
sigma = not necessary

Subnetwork for component 0 at node: 5813057439
Node count: 253
bipartivity = 0.5
transitivity = 0.41
sigma = not necessary

Subnetwork for component 0 at node: 5901193173
Node count: 83
bipartivity = 0.5
transitivity = 0.47
sigma = not necessary

Subnetwork for component 0 at node: 417869138
Node count: 69
bipartivity = 0.5
transitivity = 0.61
sigma = not necessary

Subnetwork for component 0 at node: 699324804
Node count: 370
bipartivity = 0.5
transitivity = 0.35
sigma = not necessary

Subnetwork for component 0 at node: 578621125
Node count: 170
bipartivity = 0.5
transitivity = 0.21
sigma = not necessary

Subnetwork for component 0 at node: 1005602221
Node count: 393
bipartivity = 0.5
transitivity = 0.34
sigma = not necessary

Subnetwork for component 0 at node: 5813078739
Node count: 293
bipartivity = 0.5
transitivity = 0.38
sigma = not necessary

Subnetwork for component 0 at node: 707116522
Node count: 365
bipartivity = 0.5
transitivity = 0.32
sigma = not necessary

Subnetwork for component 0 at node: 730692294
Node count: 583
bipartivity = 0.5
transitivity = 0.3
sigma = not necessary

Subnetwork for component 0 at node: 5813009885
Node count: 508
bipartivity = 0.5
transitivity = 0.31
sigma = not necessary

Subnetwork for component 0 at node: 5813071348
Node count: 178
bipartivity = 0.5
transitivity = 0.47
sigma = not necessary

Subnetwork for component 0 at node: 702069970
Node count: 568
bipartivity = 0.5
transitivity = 0.29
sigma = not necessary

Subnetwork for component 0 at node: 737266434
Node count: 62
bipartivity = 0.5
transitivity = 0.25
sigma = not necessary

Subnetwork for component 0 at node: 5813057402
Node count: 460
bipartivity = 0.5
transitivity = 0.33
sigma = not necessary

Subnetwork for component 0 at node: 945899187
Node count: 386
bipartivity = 0.5
transitivity = 0.35
sigma = not necessary

Subnetwork for component 0 at node: 881342447
Node count: 76
bipartivity = 0.5
transitivity = 0.48
sigma = not necessary

Subnetwork for component 0 at node: 5813027244
Node count: 251
bipartivity = 0.5
transitivity = 0.32
sigma = not necessary

Subnetwork for component 0 at node: 1284117939
Node count: 222
bipartivity = 0.5
transitivity = 0.43
sigma = not necessary

Subnetwork for component 0 at node: 5813021912
Node count: 88
bipartivity = 0.5
transitivity = 0.55
sigma = not necessary

Subnetwork for component 0 at node: 511686666
Node count: 262
bipartivity = 0.5
transitivity = 0.41
sigma = not necessary

Subnetwork for component 0 at node: 676824431
Node count: 84
bipartivity = 0.5
transitivity = 0.26
sigma = not necessary

Subnetwork for component 0 at node: 764148834
Node count: 143
bipartivity = 0.5
transitivity = 0.19
sigma = not necessary

Subnetwork for component 0 at node: 988632865
Node count: 65
bipartivity = 0.5
transitivity = 0.27
sigma = not necessary

Subnetwork for component 0 at node: 1222195618
Node count: 329
bipartivity = 0.5
transitivity = 0.37
sigma = not necessary

Subnetwork for component 0 at node: 5813054534
Node count: 215
bipartivity = 0.5
transitivity = 0.32
sigma = not necessary

Subnetwork for component 0 at node: 607938091
Node count: 482
bipartivity = 0.5
transitivity = 0.3
sigma = not necessary

Subnetwork for component 0 at node: 1006233768
Node count: 578
bipartivity = 0.5
transitivity = 0.29
sigma = not necessary

Subnetwork for component 0 at node: 5813075931
Node count: 438
bipartivity = 0.5
transitivity = 0.31
sigma = not necessary

Subnetwork for component 0 at node: 708545526
Node count: 255
bipartivity = 0.5
transitivity = 0.21
sigma = not necessary

Subnetwork for component 0 at node: 1070189578
Node count: 298
bipartivity = 0.5
transitivity = 0.19
sigma = not necessary

Subnetwork for component 0 at node: 669666822
Node count: 585
bipartivity = 0.5
transitivity = 0.28
sigma = not necessary

Subnetwork for component 0 at node: 611693656
Node count: 475
bipartivity = 0.5
transitivity = 0.32
sigma = not necessary

Subnetwork for component 0 at node: 613756703
Node count: 189
bipartivity = 0.5
transitivity = 0.21
sigma = not necessary

Subnetwork for component 0 at node: 759127597
Node count: 502
bipartivity = 0.5
transitivity = 0.31
sigma = not necessary

Subnetwork for component 0 at node: 1038338266
Node count: 81
bipartivity = 0.5
transitivity = 0.27
sigma = not necessary

Subnetwork for component 0 at node: 613756849
Node count: 394
bipartivity = 0.5
transitivity = 0.24
sigma = not necessary

Subnetwork for component 0 at node: 915519608
Node count: 225
bipartivity = 0.5
transitivity = 0.37
sigma = not necessary

Subnetwork for component 0 at node: 972175754
Node count: 449
bipartivity = 0.5
transitivity = 0.31
sigma = not necessary

Subnetwork for component 0 at node: 861242327
Node count: 461
bipartivity = 0.5
transitivity = 0.33
sigma = not necessary

Subnetwork for component 0 at node: 1006984280
Node count: 294
bipartivity = 0.5
transitivity = 0.34
sigma = not necessary

Subnetwork for component 0 at node: 1130783454
Node count: 288
bipartivity = 0.5
transitivity = 0.22
sigma = not necessary

Subnetwork for component 0 at node: 5813057769
Node count: 189
bipartivity = 0.5
transitivity = 0.26
sigma = not necessary

Subnetwork for component 0 at node: 635135723
Node count: 298
bipartivity = 0.5
transitivity = 0.35
sigma = not necessary

Subnetwork for component 0 at node: 5813041707
Node count: 4
bipartivity = 1.0
transitivity = 0
sigma = nan

Subnetwork for component 0 at node: 697416237
Node count: 517
bipartivity = 0.5
transitivity = 0.31
sigma = not necessary

Subnetwork for component 0 at node: 883163764
Node count: 453
bipartivity = 0.5
transitivity = 0.32
sigma = not necessary

Subnetwork for component 0 at node: 1130152325
Node count: 269
bipartivity = 0.5
transitivity = 0.36
sigma = not necessary

Subnetwork for component 0 at node: 976903657
Node count: 592
bipartivity = 0.5
transitivity = 0.29
sigma = not necessary

Subnetwork for component 0 at node: 667266529
Node count: 357
bipartivity = 0.5
transitivity = 0.36
sigma = not necessary

Subnetwork for component 0 at node: 1130152528
Node count: 384
bipartivity = 0.5
transitivity = 0.32
sigma = not necessary

Subnetwork for component 0 at node: 1749434934
Node count: 579
bipartivity = 0.5
transitivity = 0.3
sigma = not necessary

Subnetwork for component 0 at node: 702200873
Node count: 582
bipartivity = 0.5
transitivity = 0.29
sigma = not necessary

Subnetwork for component 0 at node: 1034591237
Node count: 490
bipartivity = 0.5
transitivity = 0.3
sigma = not necessary

Subnetwork for component 0 at node: 423748579
Node count: 196
bipartivity = 0.5
transitivity = 0.44
sigma = not necessary

Subnetwork for component 0 at node: 790335135
Node count: 60
bipartivity = 0.5
transitivity = 0.62
sigma = not necessary

Subnetwork for component 0 at node: 5901213440
Node count: 469
bipartivity = 0.5
transitivity = 0.32
sigma = not necessary

Subnetwork for component 0 at node: 760367125
Node count: 504
bipartivity = 0.5
transitivity = 0.32
sigma = not necessary

Subnetwork for component 0 at node: 706572283
Node count: 447
bipartivity = 0.5
transitivity = 0.31
sigma = not necessary

Subnetwork for component 0 at node: 1222519065
Node count: 409
bipartivity = 0.5
transitivity = 0.33
sigma = not necessary

Subnetwork for component 0 at node: 1222592470
Node count: 501
bipartivity = 0.5
transitivity = 0.31
sigma = not necessary

Subnetwork for component 0 at node: 861251942
Node count: 123
bipartivity = 0.5
transitivity = 0.2
sigma = not necessary

Subnetwork for component 0 at node: 5813011483
Node count: 250
bipartivity = 0.5
transitivity = 0.3
sigma = not necessary

Subnetwork for component 0 at node: 1127423887
Node count: 226
bipartivity = 0.5
transitivity = 0.42
sigma = not necessary

Subnetwork for component 0 at node: 611629428
Node count: 268
bipartivity = 0.5
transitivity = 0.4
sigma = not necessary

Subnetwork for component 0 at node: 790305346
Node count: 266
bipartivity = 0.5
transitivity = 0.4
sigma = not necessary

Subnetwork for component 0 at node: 1037895459
Node count: 268
bipartivity = 0.5
transitivity = 0.4
sigma = not necessary

Subnetwork for component 0 at node: 1191500957
Node count: 461
bipartivity = 0.5
transitivity = 0.33
sigma = not necessary

Subnetwork for component 0 at node: 514958793
Node count: 106
bipartivity = 0.5
transitivity = 0.58
sigma = not necessary

Subnetwork for component 0 at node: 602476655
Node count: 90
bipartivity = 0.5
transitivity = 0.6
sigma = not necessary

Subnetwork for component 0 at node: 789398359
Node count: 283
bipartivity = 0.5
transitivity = 0.39
sigma = not necessary

Subnetwork for component 0 at node: 1188004374
Node count: 369
bipartivity = 0.5
transitivity = 0.34
sigma = not necessary

Subnetwork for component 0 at node: 1221837020
Node count: 325
bipartivity = 0.5
transitivity = 0.37
sigma = not necessary

Subnetwork for component 0 at node: 574736017
Node count: 121
bipartivity = 0.5
transitivity = 0.24
sigma = not necessary

Subnetwork for component 0 at node: 730709173
Node count: 86
bipartivity = 0.5
transitivity = 0.27
sigma = not necessary

Subnetwork for component 0 at node: 1069036955
Node count: 151
bipartivity = 0.5
transitivity = 0.26
sigma = not necessary

Subnetwork for component 0 at node: 1255668961
Node count: 439
bipartivity = 0.5
transitivity = 0.3
sigma = not necessary

Subnetwork for component 0 at node: 852763931
Node count: 378
bipartivity = 0.5
transitivity = 0.27
sigma = not necessary

Subnetwork for component 0 at node: 5813021874
Node count: 559
bipartivity = 0.5
transitivity = 0.3
sigma = not necessary

Subnetwork for component 0 at node: 675447609
Node count: 215
bipartivity = 0.5
transitivity = 0.28
sigma = not necessary

Subnetwork for component 0 at node: 1313352624
Node count: 104
bipartivity = 0.5
transitivity = 0.35
sigma = not necessary

Subnetwork for component 0 at node: 1377365394
Node count: 80
bipartivity = 0.5
transitivity = 0.28
sigma = not necessary

Subnetwork for component 0 at node: 1751986317
Node count: 233
bipartivity = 0.5
transitivity = 0.28
sigma = not necessary

Subnetwork for component 0 at node: 821729374
Node count: 318
bipartivity = 0.5
transitivity = 0.27
sigma = not necessary

Subnetwork for component 0 at node: 1561925676
Node count: 429
bipartivity = 0.5
transitivity = 0.33
sigma = not necessary

Subnetwork for component 0 at node: 669649736
Node count: 180
bipartivity = 0.5
transitivity = 0.48
sigma = not necessary

Subnetwork for component 0 at node: 671342033
Node count: 484
bipartivity = 0.5
transitivity = 0.31
sigma = not necessary

Subnetwork for component 0 at node: 675489914
Node count: 342
bipartivity = 0.5
transitivity = 0.28
sigma = not necessary

Subnetwork for component 0 at node: 732077752
Node count: 469
bipartivity = 0.5
transitivity = 0.26
sigma = not necessary

Subnetwork for component 0 at node: 737218650
Node count: 328
bipartivity = 0.5
transitivity = 0.24
sigma = not necessary

Subnetwork for component 0 at node: 737218823
Node count: 303
bipartivity = 0.5
transitivity = 0.19
sigma = not necessary

Subnetwork for component 0 at node: 882827132
Node count: 241
bipartivity = 0.5
transitivity = 0.38
sigma = not necessary

Subnetwork for component 0 at node: 669670654
Node count: 301
bipartivity = 0.5
transitivity = 0.3
sigma = not necessary

Subnetwork for component 0 at node: 423101189
Node count: 287
bipartivity = 0.5
transitivity = 0.27
sigma = not necessary

Subnetwork for component 0 at node: 670357457
Node count: 213
bipartivity = 0.5
transitivity = 0.21
sigma = not necessary

Subnetwork for component 0 at node: 675490204
Node count: 253
bipartivity = 0.5
transitivity = 0.33
sigma = not necessary

Subnetwork for component 0 at node: 699397554
Node count: 419
bipartivity = 0.5
transitivity = 0.32
sigma = not necessary

Subnetwork for component 0 at node: 700002191
Node count: 420
bipartivity = 0.5
transitivity = 0.28
sigma = not necessary

Subnetwork for component 0 at node: 761537199
Node count: 539
bipartivity = 0.5
transitivity = 0.29
sigma = not necessary

Subnetwork for component 0 at node: 787205311
Node count: 480
bipartivity = 0.5
transitivity = 0.33
sigma = not necessary

Subnetwork for component 0 at node: 978643042
Node count: 150
bipartivity = 0.5
transitivity = 0.24
sigma = not necessary

Subnetwork for component 0 at node: 1037604941
Node count: 389
bipartivity = 0.5
transitivity = 0.26
sigma = not necessary

Subnetwork for component 0 at node: 1284265034
Node count: 508
bipartivity = 0.5
transitivity = 0.3
sigma = not necessary

Subnetwork for component 0 at node: 5813026705
Node count: 107
bipartivity = 0.5
transitivity = 0.26
sigma = not necessary

Subnetwork for component 0 at node: 5813050772
Node count: 341
bipartivity = 0.5
transitivity = 0.32
sigma = not necessary

Subnetwork for component 0 at node: 883500704
Node count: 285
bipartivity = 0.5
transitivity = 0.38
sigma = not necessary

Subnetwork for component 0 at node: 940791048
Node count: 238
bipartivity = 0.5
transitivity = 0.41
sigma = not necessary

Subnetwork for component 0 at node: 702760942
Node count: 73
bipartivity = 0.5
transitivity = 0.27
sigma = not necessary

Subnetwork for component 0 at node: 1720951330
Node count: 290
bipartivity = 0.5
transitivity = 0.3
sigma = not necessary

Subnetwork for component 0 at node: 673758836
Node count: 286
bipartivity = 0.5
transitivity = 0.33
sigma = not necessary

Subnetwork for component 0 at node: 796393522
Node count: 307
bipartivity = 0.5
transitivity = 0.22
sigma = not necessary

Subnetwork for component 0 at node: 675490109
Node count: 338
bipartivity = 0.5
transitivity = 0.2
sigma = not necessary

Subnetwork for component 0 at node: 760733648
Node count: 408
bipartivity = 0.5
transitivity = 0.27
sigma = not necessary

Subnetwork for component 0 at node: 1542715954
Node count: 289
bipartivity = 0.5
transitivity = 0.25
sigma = not necessary

Subnetwork for component 0 at node: 675489921
Node count: 398
bipartivity = 0.5
transitivity = 0.31
sigma = not necessary

Subnetwork for component 0 at node: 1006928515
Node count: 383
bipartivity = 0.5
transitivity = 0.32
sigma = not necessary

Subnetwork for component 0 at node: 1130424306
Node count: 144
bipartivity = 0.5
transitivity = 0.35
sigma = not necessary

Subnetwork for component 0 at node: 737218635
Node count: 153
bipartivity = 0.5
transitivity = 0.21
sigma = not necessary

Subnetwork for component 0 at node: 1160752265
Node count: 96
bipartivity = 0.5
transitivity = 0.19
sigma = not necessary

Subnetwork for component 0 at node: 706183893
Node count: 45
bipartivity = 0.5
transitivity = 0.32
sigma = not necessary

Subnetwork for component 0 at node: 729017279
Node count: 299
bipartivity = 0.5
transitivity = 0.22
sigma = not necessary

Subnetwork for component 0 at node: 1591156798
Node count: 244
bipartivity = 0.5
transitivity = 0.41
sigma = not necessary

Subnetwork for component 0 at node: 5813060766
Node count: 80
bipartivity = 0.5
transitivity = 0.53
sigma = not necessary

Subnetwork for component 0 at node: 417558532
Node count: 203
bipartivity = 0.5
transitivity = 0.44
sigma = not necessary

Subnetwork for component 0 at node: 634888570
Node count: 213
bipartivity = 0.5
transitivity = 0.44
sigma = not necessary

Subnetwork for component 0 at node: 393063351
Node count: 51
bipartivity = 0.5
transitivity = 0.64
sigma = not necessary

Subnetwork for component 0 at node: 480331310
Node count: 51
bipartivity = 0.5
transitivity = 0.64
sigma = not necessary

Subnetwork for component 0 at node: 602368546
Node count: 233
bipartivity = 0.5
transitivity = 0.41
sigma = not necessary

Subnetwork for component 0 at node: 1254931127
Node count: 372
bipartivity = 0.5
transitivity = 0.35
sigma = not necessary

Subnetwork for component 0 at node: 5813024430
Node count: 335
bipartivity = 0.5
transitivity = 0.36
sigma = not necessary

Subnetwork for component 0 at node: 698443880
Node count: 153
bipartivity = 0.5
transitivity = 0.29
sigma = not necessary

Subnetwork for component 0 at node: 666230992
Node count: 118
bipartivity = 0.5
transitivity = 0.46
sigma = not necessary

Subnetwork for component 0 at node: 820015203
Node count: 24
bipartivity = 0.64
transitivity = 0.24
sigma = not necessary

Subnetwork for component 0 at node: 5813049946
Node count: 464
bipartivity = 0.5
transitivity = 0.32
sigma = not necessary

Subnetwork for component 0 at node: 5813061110
Node count: 189
bipartivity = 0.5
transitivity = 0.47
sigma = not necessary

Subnetwork for component 0 at node: 509993739
Node count: 238
bipartivity = 0.5
transitivity = 0.4
sigma = not necessary

Subnetwork for component 0 at node: 1222195226
Node count: 446
bipartivity = 0.5
transitivity = 0.33
sigma = not necessary

Subnetwork for component 0 at node: 5813069767
Node count: 47
bipartivity = 0.5
transitivity = 0.3
sigma = not necessary

Subnetwork for component 0 at node: 699311994
Node count: 216
bipartivity = 0.5
transitivity = 0.42
sigma = not necessary

Subnetwork for component 0 at node: 851059964
Node count: 321
bipartivity = 0.5
transitivity = 0.38
sigma = not necessary

Subnetwork for component 0 at node: 882435030
Node count: 185
bipartivity = 0.5
transitivity = 0.43
sigma = not necessary

Subnetwork for component 0 at node: 1036257907
Node count: 291
bipartivity = 0.5
transitivity = 0.19
sigma = not necessary

Subnetwork for component 0 at node: 5813026661
Node count: 149
bipartivity = 0.5
transitivity = 0.31
sigma = not necessary

Subnetwork for component 0 at node: 701923413
Node count: 256
bipartivity = 0.5
transitivity = 0.4
sigma = not necessary

Subnetwork for component 0 at node: 791039731
Node count: 223
bipartivity = 0.5
transitivity = 0.37
sigma = not necessary

Subnetwork for component 0 at node: 1015479949
Node count: 270
bipartivity = 0.5
transitivity = 0.39
sigma = not necessary

Subnetwork for component 0 at node: 800929667
Node count: 58
bipartivity = 0.5
transitivity = 0.44
sigma = not necessary

Subnetwork for component 0 at node: 1325138112
Node count: 323
bipartivity = 0.5
transitivity = 0.26
sigma = not necessary

Subnetwork for component 0 at node: 1407398468
Node count: 420
bipartivity = 0.5
transitivity = 0.23
sigma = not necessary

Subnetwork for component 0 at node: 703438567
Node count: 195
bipartivity = 0.5
transitivity = 0.24
sigma = not necessary

Subnetwork for component 0 at node: 1315627948
Node count: 45
bipartivity = 0.5
transitivity = 0.37
sigma = not necessary

Subnetwork for component 0 at node: 979666456
Node count: 63
bipartivity = 0.5
transitivity = 0.24
sigma = not necessary

Subnetwork for component 0 at node: 706183789
Node count: 193
bipartivity = 0.5
transitivity = 0.2
sigma = not necessary

Subnetwork for component 0 at node: 5813016254
Node count: 298
bipartivity = 0.5
transitivity = 0.35
sigma = not necessary

Subnetwork for component 0 at node: 706473389
Node count: 137
bipartivity = 0.5
transitivity = 0.25
sigma = not necessary

Subnetwork for component 0 at node: 1138587910
Node count: 203
bipartivity = 0.5
transitivity = 0.32
sigma = not necessary

Subnetwork for component 0 at node: 1693486219
Node count: 82
bipartivity = 0.5
transitivity = 0.53
sigma = not necessary

Subnetwork for component 0 at node: 725839388
Node count: 83
bipartivity = 0.51
transitivity = 0.28
sigma = not necessary

Subnetwork for component 0 at node: 512441442
Node count: 28
bipartivity = 0.54
transitivity = 0.36
sigma = not necessary

Subnetwork for component 0 at node: 675490252
Node count: 81
bipartivity = 0.5
transitivity = 0.33
sigma = not necessary

Subnetwork for component 0 at node: 697269889
Node count: 55
bipartivity = 0.56
transitivity = 0.19
sigma = not necessary

Subnetwork for component 0 at node: 787563949
Node count: 205
bipartivity = 0.5
transitivity = 0.47
sigma = not necessary

Subnetwork for component 0 at node: 973423536
Node count: 236
bipartivity = 0.5
transitivity = 0.42
sigma = not necessary

Subnetwork for component 0 at node: 1100381898
Node count: 138
bipartivity = 0.5
transitivity = 0.49
sigma = not necessary

Subnetwork for component 0 at node: 1629383757
Node count: 203
bipartivity = 0.5
transitivity = 0.22
sigma = not necessary

Subnetwork for component 0 at node: 5813040766
Node count: 163
bipartivity = 0.5
transitivity = 0.23
sigma = not necessary

Subnetwork for component 0 at node: 728633073
Node count: 178
bipartivity = 0.5
transitivity = 0.28
sigma = not necessary

Subnetwork for component 0 at node: 637393228
Node count: 294
bipartivity = 0.5
transitivity = 0.39
sigma = not necessary

Subnetwork for component 0 at node: 821728921
Node count: 15
bipartivity = 0.76
transitivity = 0.19
sigma = not necessary

Subnetwork for component 0 at node: 824457714
Node count: 33
bipartivity = 0.59
transitivity = 0.2
sigma = not necessary

Subnetwork for component 0 at node: 917691380
Node count: 147
bipartivity = 0.5
transitivity = 0.23
sigma = not necessary

Subnetwork for component 0 at node: 5813061642
Node count: 98
bipartivity = 0.5
transitivity = 0.3
sigma = not necessary

Subnetwork for component 0 at node: 639008013
Node count: 80
bipartivity = 0.5
transitivity = 0.38
sigma = not necessary

Subnetwork for component 0 at node: 700335140
Node count: 180
bipartivity = 0.5
transitivity = 0.42
sigma = not necessary

Subnetwork for component 0 at node: 5813023453
Node count: 218
bipartivity = 0.5
transitivity = 0.41
sigma = not necessary

Subnetwork for component 0 at node: 729698667
Node count: 94
bipartivity = 0.5
transitivity = 0.19
sigma = not necessary

Subnetwork for component 0 at node: 1344207087
Node count: 381
bipartivity = 0.5
transitivity = 0.34
sigma = not necessary

Subnetwork for component 0 at node: 729957687
Node count: 229
bipartivity = 0.5
transitivity = 0.42
sigma = not necessary

Subnetwork for component 0 at node: 787883174
Node count: 7
bipartivity = 1.0
transitivity = 0
sigma = nan

Subnetwork for component 0 at node: 943809606
Node count: 7
bipartivity = 1.0
transitivity = 0
sigma = nan

Subnetwork for component 0 at node: 941814244
Node count: 240
bipartivity = 0.5
transitivity = 0.41
sigma = not necessary

Subnetwork for component 0 at node: 5813049105
Node count: 428
bipartivity = 0.5
transitivity = 0.33
sigma = not necessary

Subnetwork for component 0 at node: 974839595
Node count: 213
bipartivity = 0.5
transitivity = 0.21
sigma = not necessary

Subnetwork for component 0 at node: 734327429
Node count: 340
bipartivity = 0.5
transitivity = 0.34
sigma = not necessary

Subnetwork for component 0 at node: 767571751
Node count: 412
bipartivity = 0.5
transitivity = 0.28
sigma = not necessary

Subnetwork for component 0 at node: 945869060
Node count: 343
bipartivity = 0.5
transitivity = 0.34
sigma = not necessary

Subnetwork for component 0 at node: 1313248733
Node count: 91
bipartivity = 0.5
transitivity = 0.25
sigma = not necessary

Subnetwork for component 0 at node: 756520292
Node count: 129
bipartivity = 0.5
transitivity = 0.41
sigma = not necessary

Subnetwork for component 0 at node: 604195247
Node count: 10
bipartivity = 0.88
transitivity = 0.15
sigma = 1.0

Subnetwork for component 0 at node: 760522417
Node count: 231
bipartivity = 0.5
transitivity = 0.44
sigma = not necessary

Subnetwork for component 0 at node: 1034664458
Node count: 10
bipartivity = 0.88
transitivity = 0.15
sigma = 1.0

Subnetwork for component 0 at node: 5813022429
Node count: 10
bipartivity = 0.88
transitivity = 0.15
sigma = 1.0

Subnetwork for component 0 at node: 758955666
Node count: 75
bipartivity = 0.5
transitivity = 0.4
sigma = not necessary

Subnetwork for component 0 at node: 1038783100
Node count: 428
bipartivity = 0.5
transitivity = 0.31
sigma = not necessary

Subnetwork for component 0 at node: 542315097
Node count: 145
bipartivity = 0.5
transitivity = 0.5
sigma = not necessary

Subnetwork for component 0 at node: 860905614
Node count: 489
bipartivity = 0.5
transitivity = 0.31
sigma = not necessary

Subnetwork for component 0 at node: 1314342109
Node count: 282
bipartivity = 0.5
transitivity = 0.39
sigma = not necessary

Subnetwork for component 0 at node: 5812981753
Node count: 279
bipartivity = 0.5
transitivity = 0.39
sigma = not necessary

Subnetwork for component 0 at node: 5813056028
Node count: 275
bipartivity = 0.5
transitivity = 0.39
sigma = not necessary

Subnetwork for component 0 at node: 5901211896
Node count: 291
bipartivity = 0.5
transitivity = 0.4
sigma = not necessary

Subnetwork for component 0 at node: 883462146
Node count: 39
bipartivity = 0.56
transitivity = 0.25
sigma = not necessary

Subnetwork for component 0 at node: 762111368
Node count: 176
bipartivity = 0.5
transitivity = 0.21
sigma = not necessary

Subnetwork for component 0 at node: 823058891
Node count: 145
bipartivity = 0.5
transitivity = 0.46
sigma = not necessary

Subnetwork for component 0 at node: 763885580
Node count: 339
bipartivity = 0.5
transitivity = 0.26
sigma = not necessary

Subnetwork for component 0 at node: 326521082
Node count: 34
bipartivity = 0.55
transitivity = 0.29
sigma = not necessary

Subnetwork for component 0 at node: 5813021899
Node count: 53
bipartivity = 0.5
transitivity = 0.4
sigma = not necessary

Subnetwork for component 0 at node: 789330613
Node count: 28
bipartivity = 0.69
transitivity = 0.18
sigma = not necessary

Subnetwork for component 0 at node: 418970128
Node count: 22
bipartivity = 0.62
transitivity = 0.22
sigma = not necessary

Subnetwork for component 0 at node: 1072063538
Node count: 345
bipartivity = 0.5
transitivity = 0.22
sigma = not necessary

Subnetwork for component 0 at node: 666709858
Node count: 117
bipartivity = 0.5
transitivity = 0.3
sigma = not necessary

Subnetwork for component 0 at node: 1222769755
Node count: 252
bipartivity = 0.5
transitivity = 0.4
sigma = not necessary

Subnetwork for component 0 at node: 5813026785
Node count: 533
bipartivity = 0.5
transitivity = 0.3
sigma = not necessary

Subnetwork for component 0 at node: 298931773
Node count: 81
bipartivity = 0.5
transitivity = 0.52
sigma = not necessary

Subnetwork for component 0 at node: 604476368
Node count: 194
bipartivity = 0.5
transitivity = 0.46
sigma = not necessary

Subnetwork for component 0 at node: 5813012786
Node count: 113
bipartivity = 0.5
transitivity = 0.51
sigma = not necessary

Subnetwork for component 0 at node: 5813062866
Node count: 81
bipartivity = 0.5
transitivity = 0.52
sigma = not necessary

Subnetwork for component 0 at node: 1067624828
Node count: 113
bipartivity = 0.5
transitivity = 0.24
sigma = not necessary

Subnetwork for component 0 at node: 819992660
Node count: 14
bipartivity = 0.71
transitivity = 0.39
sigma = not necessary

Subnetwork for component 0 at node: 787421409
Node count: 143
bipartivity = 0.5
transitivity = 0.34
sigma = not necessary

Subnetwork for component 0 at node: 977413163
Node count: 91
bipartivity = 0.5
transitivity = 0.35
sigma = not necessary

Subnetwork for component 0 at node: 5813053957
Node count: 203
bipartivity = 0.5
transitivity = 0.23
sigma = not necessary

Subnetwork for component 0 at node: 1222855676
Node count: 434
bipartivity = 0.5
transitivity = 0.3
sigma = not necessary

Subnetwork for component 0 at node: 951645198
Node count: 36
bipartivity = 0.52
transitivity = 0.25
sigma = not necessary

Subnetwork for component 0 at node: 1877667406
Node count: 46
bipartivity = 0.51
transitivity = 0.23
sigma = not necessary

Subnetwork for component 0 at node: 5813095599
Node count: 105
bipartivity = 0.5
transitivity = 0.37
sigma = not necessary

Subnetwork for component 0 at node: 540662210
Node count: 7
bipartivity = 1.0
transitivity = 0
sigma = nan

Subnetwork for component 0 at node: 669965108
Node count: 177
bipartivity = 0.5
transitivity = 0.46
sigma = not necessary

Subnetwork for component 0 at node: 1097917776
Node count: 290
bipartivity = 0.5
transitivity = 0.4
sigma = not necessary

Subnetwork for component 0 at node: 645086558
Node count: 186
bipartivity = 0.5
transitivity = 0.45
sigma = not necessary

Subnetwork for component 0 at node: 1374636916
Node count: 186
bipartivity = 0.5
transitivity = 0.45
sigma = not necessary

Subnetwork for component 0 at node: 5813021882
Node count: 429
bipartivity = 0.5
transitivity = 0.33
sigma = not necessary

Subnetwork for component 0 at node: 5813060982
Node count: 276
bipartivity = 0.5
transitivity = 0.4
sigma = not necessary

Subnetwork for component 0 at node: 5813083723
Node count: 186
bipartivity = 0.5
transitivity = 0.45
sigma = not necessary

Subnetwork for component 0 at node: 604856102
Node count: 46
bipartivity = 0.51
transitivity = 0.26
sigma = not necessary

Subnetwork for component 0 at node: 1070141508
Node count: 81
bipartivity = 0.5
transitivity = 0.25
sigma = not necessary

Subnetwork for component 0 at node: 859044775
Node count: 29
bipartivity = 0.56
transitivity = 0.25
sigma = not necessary

Subnetwork for component 0 at node: 418970154
Node count: 42
bipartivity = 0.52
transitivity = 0.28
sigma = not necessary

Subnetwork for component 0 at node: 861237679
Node count: 67
bipartivity = 0.5
transitivity = 0.27
sigma = not necessary

Subnetwork for component 0 at node: 1100900138
Node count: 9
bipartivity = 0.93
transitivity = 0.1
sigma = 1.0

Subnetwork for component 0 at node: 5813023739
Node count: 12
bipartivity = 0.93
transitivity = 0.08
sigma = 1.0

Subnetwork for component 0 at node: 1345855299
Node count: 283
bipartivity = 0.5
transitivity = 0.4
sigma = not necessary

Subnetwork for component 0 at node: 5812988750
Node count: 122
bipartivity = 0.5
transitivity = 0.25
sigma = not necessary

Subnetwork for component 0 at node: 861583277
Node count: 39
bipartivity = 0.56
transitivity = 0.29
sigma = not necessary

Subnetwork for component 0 at node: 986098785
Node count: 45
bipartivity = 0.63
transitivity = 0.16
sigma = not necessary

Subnetwork for component 0 at node: 862265395
Node count: 4
bipartivity = 1.0
transitivity = 0
sigma = nan

Subnetwork for component 0 at node: 706183770
Node count: 35
bipartivity = 0.61
transitivity = 0.17
sigma = not necessary

Subnetwork for component 0 at node: 862270125
Node count: 29
bipartivity = 0.71
transitivity = 0.2
sigma = not necessary

Subnetwork for component 0 at node: 892268533
Node count: 102
bipartivity = 0.5
transitivity = 0.26
sigma = not necessary

Subnetwork for component 0 at node: 1007964729
Node count: 5
bipartivity = 1.0
transitivity = 0
sigma = nan

Subnetwork for component 0 at node: 1132060387
Node count: 5
bipartivity = 1.0
transitivity = 0
sigma = nan

Subnetwork for component 0 at node: 881696475
Node count: 349
bipartivity = 0.5
transitivity = 0.37
sigma = not necessary

Subnetwork for component 0 at node: 882400424
Node count: 301
bipartivity = 0.5
transitivity = 0.38
sigma = not necessary

Subnetwork for component 0 at node: 5813065321
Node count: 9
bipartivity = 0.67
transitivity = 0.47
sigma = not necessary

Subnetwork for component 0 at node: 635878327
Node count: 66
bipartivity = 0.5
transitivity = 0.42
sigma = not necessary

Subnetwork for component 0 at node: 2031343357
Node count: 154
bipartivity = 0.5
transitivity = 0.43
sigma = not necessary

Subnetwork for component 0 at node: 974839708
Node count: 194
bipartivity = 0.5
transitivity = 0.28
sigma = not necessary

Subnetwork for component 0 at node: 5812990956
Node count: 316
bipartivity = 0.5
transitivity = 0.3
sigma = not necessary

Subnetwork for component 0 at node: 884480476
Node count: 294
bipartivity = 0.5
transitivity = 0.22
sigma = not necessary

Subnetwork for component 0 at node: 885106439
Node count: 15
bipartivity = 0.54
transitivity = 0.56
sigma = not necessary

Subnetwork for component 0 at node: 730337785
Node count: 3
bipartivity = 1.0
transitivity = 0
sigma = nan

Subnetwork for component 0 at node: 1008663864
Node count: 170
bipartivity = 0.5
transitivity = 0.25
sigma = not necessary

Subnetwork for component 0 at node: 1374649768
Node count: 14
bipartivity = 0.86
transitivity = 0.14
sigma = 0.81

Subnetwork for component 0 at node: 892286449
Node count: 78
bipartivity = 0.5
transitivity = 0.3
sigma = not necessary

Subnetwork for component 0 at node: 892609503
Node count: 57
bipartivity = 0.5
transitivity = 0.29
sigma = not necessary

Subnetwork for component 0 at node: 892959869
Node count: 16
bipartivity = 0.86
transitivity = 0.14
sigma = 0.68

Subnetwork for component 0 at node: 911241750
Node count: 5
bipartivity = 1.0
transitivity = 0
sigma = nan

Subnetwork for component 0 at node: 973894912
Node count: 108
bipartivity = 0.5
transitivity = 0.35
sigma = not necessary

Subnetwork for component 0 at node: 1443579770
Node count: 3
bipartivity = 1.0
transitivity = 0
sigma = nan

Subnetwork for component 0 at node: 973431882
Node count: 111
bipartivity = 0.5
transitivity = 0.45
sigma = not necessary

Subnetwork for component 0 at node: 943472755
Node count: 89
bipartivity = 0.5
transitivity = 0.54
sigma = not necessary

Subnetwork for component 0 at node: 974502819
Node count: 344
bipartivity = 0.5
transitivity = 0.37
sigma = not necessary

Subnetwork for component 0 at node: 5813016796
Node count: 304
bipartivity = 0.5
transitivity = 0.35
sigma = not necessary

Subnetwork for component 0 at node: 945354528
Node count: 467
bipartivity = 0.5
transitivity = 0.31
sigma = not necessary

Subnetwork for component 0 at node: 1718114551
Node count: 35
bipartivity = 0.5
transitivity = 0.36
sigma = not necessary

Subnetwork for component 0 at node: 947590512
Node count: 33
bipartivity = 0.54
transitivity = 0.23
sigma = not necessary

Subnetwork for component 0 at node: 693927941
Node count: 3
bipartivity = 1.0
transitivity = 0
sigma = nan

Subnetwork for component 0 at node: 946339109
Node count: 59
bipartivity = 0.5
transitivity = 0.28
sigma = not necessary

Subnetwork for component 0 at node: 1097917138
Node count: 168
bipartivity = 0.5
transitivity = 0.44
sigma = not necessary

Subnetwork for component 0 at node: 974485542
Node count: 63
bipartivity = 0.5
transitivity = 0.57
sigma = not necessary

Subnetwork for component 0 at node: 974498428
Node count: 97
bipartivity = 0.5
transitivity = 0.46
sigma = not necessary

Subnetwork for component 0 at node: 974839704
Node count: 80
bipartivity = 0.5
transitivity = 0.21
sigma = not necessary

Subnetwork for component 0 at node: 974843876
Node count: 146
bipartivity = 0.5
transitivity = 0.24
sigma = not necessary

Subnetwork for component 0 at node: 576574889
Node count: 8
bipartivity = 1.0
transitivity = 0
sigma = nan

Subnetwork for component 0 at node: 418888248
Node count: 126
bipartivity = 0.5
transitivity = 0.51
sigma = not necessary

Subnetwork for component 0 at node: 1004086995
Node count: 38
bipartivity = 0.5
transitivity = 0.45
sigma = not necessary

Subnetwork for component 0 at node: 1004804445
Node count: 122
bipartivity = 0.5
transitivity = 0.45
sigma = not necessary

Subnetwork for component 0 at node: 1005174975
Node count: 256
bipartivity = 0.5
transitivity = 0.42
sigma = not necessary

Subnetwork for component 0 at node: 1005858013
Node count: 423
bipartivity = 0.5
transitivity = 0.34
sigma = not necessary

Subnetwork for component 0 at node: 944146138
Node count: 211
bipartivity = 0.5
transitivity = 0.32
sigma = not necessary

Subnetwork for component 0 at node: 5813070017
Node count: 34
bipartivity = 0.5
transitivity = 0.7
sigma = not necessary

Subnetwork for component 0 at node: 1008759880
Node count: 73
bipartivity = 0.5
transitivity = 0.26
sigma = not necessary

Subnetwork for component 0 at node: 5813021574
Node count: 7
bipartivity = 0.85
transitivity = 0.3
sigma = not necessary

Subnetwork for component 0 at node: 1009004209
Node count: 18
bipartivity = 0.95
transitivity = 0.05
sigma = 0.46
Subnetwork supports a square grid arrangement

Subnetwork for component 0 at node: 1348998826
Node count: 6
bipartivity = 0.9
transitivity = 0.25
sigma = not necessary

Subnetwork for component 0 at node: 1252582215
Node count: 79
bipartivity = 0.5
transitivity = 0.49
sigma = not necessary

Subnetwork for component 0 at node: 1313594496
Node count: 63
bipartivity = 0.5
transitivity = 0.53
sigma = not necessary

Subnetwork for component 0 at node: 1069693466
Node count: 198
bipartivity = 0.5
transitivity = 0.4
sigma = not necessary

Subnetwork for component 0 at node: 1070387992
Node count: 360
bipartivity = 0.5
transitivity = 0.28
sigma = not necessary

Subnetwork for component 0 at node: 1100088382
Node count: 333
bipartivity = 0.5
transitivity = 0.29
sigma = not necessary

Subnetwork for component 0 at node: 5813022339
Node count: 12
bipartivity = 0.73
transitivity = 0.27
sigma = not necessary

Subnetwork for component 0 at node: 450354788
Node count: 21
bipartivity = 0.73
transitivity = 0.15
sigma = not necessary

Subnetwork for component 0 at node: 604989608
Node count: 37
bipartivity = 0.6
transitivity = 0.26
sigma = not necessary

Subnetwork for component 0 at node: 832646151
Node count: 30
bipartivity = 0.63
transitivity = 0.25
sigma = not necessary

Subnetwork for component 0 at node: 5812989332
Node count: 48
bipartivity = 0.5
transitivity = 0.45
sigma = not necessary

Subnetwork for component 0 at node: 5812982668
Node count: 333
bipartivity = 0.5
transitivity = 0.39
sigma = not necessary

Subnetwork for component 0 at node: 1129937412
Node count: 71
bipartivity = 0.5
transitivity = 0.44
sigma = not necessary

Subnetwork for component 0 at node: 1689256407
Node count: 432
bipartivity = 0.5
transitivity = 0.31
sigma = not necessary

Subnetwork for component 0 at node: 1132258749
Node count: 333
bipartivity = 0.5
transitivity = 0.34
sigma = not necessary

Subnetwork for component 0 at node: 1230004532
Node count: 8
bipartivity = 0.92
transitivity = 0.13
sigma = 1.0

Subnetwork for component 0 at node: 602852509
Node count: 4
bipartivity = 0.87
transitivity = 0.6
sigma = not necessary

Subnetwork for component 0 at node: 1345860891
Node count: 81
bipartivity = 0.5
transitivity = 0.55
sigma = not necessary

Subnetwork for component 0 at node: 1408262076
Node count: 105
bipartivity = 0.5
transitivity = 0.39
sigma = not necessary

Subnetwork for component 0 at node: 1418618235
Node count: 151
bipartivity = 0.5
transitivity = 0.5
sigma = not necessary

Subnetwork for component 0 at node: 478375456
Node count: 5
bipartivity = 1.0
transitivity = 0
sigma = nan

Subnetwork for component 0 at node: 1468635219
Node count: 397
bipartivity = 0.5
transitivity = 0.33
sigma = not necessary

Subnetwork for component 0 at node: 1501392572
Node count: 236
bipartivity = 0.5
transitivity = 0.33
sigma = not necessary

Subnetwork for component 0 at node: 1564097399
Node count: 27
bipartivity = 0.5
transitivity = 0.45
sigma = not necessary

Subnetwork for component 0 at node: 1564097484
Node count: 173
bipartivity = 0.5
transitivity = 0.22
sigma = not necessary

Subnetwork for component 0 at node: 643389529
Node count: 28
bipartivity = 0.59
transitivity = 0.24
sigma = not necessary

Subnetwork for component 0 at node: 5813053688
Node count: 290
bipartivity = 0.5
transitivity = 0.35
sigma = not necessary

Subnetwork for component 0 at node: 1657539428
Node count: 123
bipartivity = 0.5
transitivity = 0.25
sigma = not necessary

Subnetwork for component 0 at node: 1688573830
Node count: 289
bipartivity = 0.5
transitivity = 0.36
sigma = not necessary

Subnetwork for component 0 at node: 1719953914
Node count: 367
bipartivity = 0.5
transitivity = 0.33
sigma = not necessary

Subnetwork for component 0 at node: 5813091577
Node count: 332
bipartivity = 0.5
transitivity = 0.34
sigma = not necessary

Subnetwork for component 0 at node: 1811012154
Node count: 80
bipartivity = 0.5
transitivity = 0.57
sigma = not necessary

Subnetwork for component 0 at node: 1858901026
Node count: 88
bipartivity = 0.5
transitivity = 0.46
sigma = not necessary

Subnetwork for component 0 at node: 1910886083
Node count: 101
bipartivity = 0.5
transitivity = 0.46
sigma = not necessary

Subnetwork for component 0 at node: 5812980662
Node count: 17
bipartivity = 0.53
transitivity = 0.67
sigma = not necessary

Subnetwork for component 0 at node: 5813016743
Node count: 5
bipartivity = 1.0
transitivity = 0
sigma = nan

Subnetwork for component 0 at node: 1943950268
Node count: 6
bipartivity = 1.0
transitivity = 0
sigma = nan

Subnetwork for component 0 at node: 1948107641
Node count: 52
bipartivity = 0.5
transitivity = 0.3
sigma = not necessary

Subnetwork for component 0 at node: 697939194
Node count: 25
bipartivity = 0.63
transitivity = 0.22
sigma = not necessary

Subnetwork for component 0 at node: 5812980507
Node count: 11
bipartivity = 0.52
transitivity = 0.75
sigma = not necessary

Subnetwork for component 0 at node: 5813027248
Node count: 33
bipartivity = 0.5
transitivity = 0.43
sigma = not necessary

Subnetwork for component 0 at node: 763730414
Node count: 14
bipartivity = 0.66
transitivity = 0.31
sigma = not necessary

Subnetwork for component 0 at node: 5813044177
Node count: 15
bipartivity = 0.66
transitivity = 0.31
sigma = not necessary

Subnetwork for component 0 at node: 5812983510
Node count: 45
bipartivity = 0.5
transitivity = 0.34
sigma = not necessary

Subnetwork for component 0 at node: 736632557
Node count: 3
bipartivity = 1.0
transitivity = 0
sigma = nan

Subnetwork for component 0 at node: 5812984012
Node count: 379
bipartivity = 0.5
transitivity = 0.26
sigma = not necessary

Subnetwork for component 0 at node: 5813001027
Node count: 48
bipartivity = 0.54
transitivity = 0.22
sigma = not necessary

Subnetwork for component 0 at node: 613756808
Node count: 20
bipartivity = 0.57
transitivity = 0.32
sigma = not necessary

Subnetwork for component 0 at node: 295793991
Node count: 50
bipartivity = 0.5
transitivity = 0.57
sigma = not necessary

Subnetwork for component 0 at node: 516163285
Node count: 50
bipartivity = 0.5
transitivity = 0.57
sigma = not necessary

Subnetwork for component 0 at node: 634879889
Node count: 50
bipartivity = 0.5
transitivity = 0.57
sigma = not necessary

Subnetwork for component 0 at node: 697645622
Node count: 50
bipartivity = 0.5
transitivity = 0.57
sigma = not necessary

Subnetwork for component 0 at node: 951738965
Node count: 50
bipartivity = 0.5
transitivity = 0.57
sigma = not necessary

Subnetwork for component 0 at node: 5813055759
Node count: 50
bipartivity = 0.5
transitivity = 0.57
sigma = not necessary

Subnetwork for component 0 at node: 5813021895
Node count: 93
bipartivity = 0.5
transitivity = 0.51
sigma = not necessary

Subnetwork for component 0 at node: 633097767
Node count: 110
bipartivity = 0.5
transitivity = 0.46
sigma = not necessary

Subnetwork for component 0 at node: 5813022469
Node count: 32
bipartivity = 0.63
transitivity = 0.27
sigma = not necessary

Subnetwork for component 0 at node: 480672667
Node count: 30
bipartivity = 0.64
transitivity = 0.19
sigma = not necessary

Subnetwork for component 0 at node: 1692462759
Node count: 23
bipartivity = 0.62
transitivity = 0.22
sigma = not necessary

Subnetwork for component 0 at node: 883177120
Node count: 24
bipartivity = 0.5
transitivity = 0.53
sigma = not necessary

Subnetwork for component 0 at node: 1065280423
Node count: 135
bipartivity = 0.5
transitivity = 0.32
sigma = not necessary

Subnetwork for component 0 at node: 633793553
Node count: 12
bipartivity = 0.54
transitivity = 0.57
sigma = not necessary

Subnetwork for component 0 at node: 790025201
Node count: 3
bipartivity = 1.0
transitivity = 0
sigma = nan

Subnetwork for component 0 at node: 5813047772
Node count: 161
bipartivity = 0.5
transitivity = 0.38
sigma = not necessary

Subnetwork for component 0 at node: 5813083359
Node count: 289
bipartivity = 0.5
transitivity = 0.2
sigma = not necessary

Subnetwork for component 0 at node: 1344616893
Node count: 168
bipartivity = 0.5
transitivity = 0.47
sigma = not necessary

Set of lattice nodes in component 0 is {'892959869', '861583277', '1100900138', '5813023739', '731736853', '1348998826', '1074782432', '675779986', '945647730', '861237679', '5813022738', '5813064414', '1009004209', '762171741', '5813022469', '706183770', '986098785', '768253675'}
Count of lattice nodes in component 0 is 18
Count of all nodes in component 0 is 973

Component 1: Graph with 3 nodes and 2 edges
Total # of nodes in component: 3

Subnetwork for component 1 at node: 5813022370
Node count: 3
Skipping parameter estimation, component node count < 36

No lattice nodes in component 1
Count of lattice nodes in component 1 is 0
Count of all nodes in component 1 is 3

Component 2: Graph with 3 nodes and 2 edges
Total # of nodes in component: 3

Subnetwork for component 2 at node: 5813019676
Node count: 3
Skipping parameter estimation, component node count < 36

No lattice nodes in component 2
Count of lattice nodes in component 2 is 0
Count of all nodes in component 2 is 3

Component 3: Graph with 18 nodes and 24 edges
Total # of nodes in component: 18

Subnetwork for component 3 at node: 1158747783
Node count: 12
Skipping parameter estimation, component node count < 36

No lattice nodes in component 3
Count of lattice nodes in component 3 is 0
Count of all nodes in component 3 is 18

Component 4: Graph with 2 nodes and 1 edges
Total # of nodes in component: 2

Subnetwork for component 4 at node: 329599710
Node count: 2
Skipping parameter estimation, component node count < 36

No lattice nodes in component 4
Count of lattice nodes in component 4 is 0
Count of all nodes in component 4 is 2

NEW FILE
/content/drive/MyDrive/newdat_unweighted_b'L(L).csv
roi: b'L(L)
Entire Network: Graph with 416 nodes and 3222 edges

Enumerating connected components
Subnetwork 0: Graph with 408 nodes and 3217 edges
Subnetwork 1: Graph with 4 nodes and 3 edges
Subnetwork 2: Graph with 2 nodes and 1 edges
Subnetwork 3: Graph with 2 nodes and 1 edges

Analysis of each connected component
Component 0: Graph with 408 nodes and 3217 edges
Total # of nodes in component: 408

Subnetwork for component 0 at node: 268731005
Node count: 165
bipartivity = 0.5
transitivity = 0.42
sigma = not necessary

Subnetwork for component 0 at node: 487925063
Node count: 349
bipartivity = 0.5
transitivity = 0.33
sigma = not necessary

Subnetwork for component 0 at node: 5813057033
Node count: 25
bipartivity = 0.51
transitivity = 0.5
sigma = not necessary

Subnetwork for component 0 at node: 298595394
Node count: 67
bipartivity = 0.5
transitivity = 0.33
sigma = not necessary

Subnetwork for component 0 at node: 551113395
Node count: 73
bipartivity = 0.5
transitivity = 0.36
sigma = not necessary

Subnetwork for component 0 at node: 675602461
Node count: 152
bipartivity = 0.5
transitivity = 0.46
sigma = not necessary

Subnetwork for component 0 at node: 1048207713
Node count: 105
bipartivity = 0.5
transitivity = 0.32
sigma = not necessary

Subnetwork for component 0 at node: 5812980567
Node count: 204
bipartivity = 0.5
transitivity = 0.39
sigma = not necessary

Subnetwork for component 0 at node: 5813061512
Node count: 302
bipartivity = 0.5
transitivity = 0.35
sigma = not necessary

Subnetwork for component 0 at node: 299082033
Node count: 290
bipartivity = 0.5
transitivity = 0.34
sigma = not necessary

Subnetwork for component 0 at node: 737167616
Node count: 277
bipartivity = 0.5
transitivity = 0.35
sigma = not necessary

Subnetwork for component 0 at node: 765457262
Node count: 286
bipartivity = 0.5
transitivity = 0.34
sigma = not necessary

Subnetwork for component 0 at node: 798027992
Node count: 303
bipartivity = 0.5
transitivity = 0.34
sigma = not necessary

Subnetwork for component 0 at node: 1016839809
Node count: 289
bipartivity = 0.5
transitivity = 0.34
sigma = not necessary

Subnetwork for component 0 at node: 1110298200
Node count: 285
bipartivity = 0.5
transitivity = 0.35
sigma = not necessary

Subnetwork for component 0 at node: 1170322501
Node count: 285
bipartivity = 0.5
transitivity = 0.34
sigma = not necessary

Subnetwork for component 0 at node: 1172372655
Node count: 272
bipartivity = 0.5
transitivity = 0.35
sigma = not necessary

Subnetwork for component 0 at node: 1200752926
Node count: 297
bipartivity = 0.5
transitivity = 0.34
sigma = not necessary

Subnetwork for component 0 at node: 1202462198
Node count: 286
bipartivity = 0.5
transitivity = 0.34
sigma = not necessary

Subnetwork for component 0 at node: 1203066201
Node count: 278
bipartivity = 0.5
transitivity = 0.35
sigma = not necessary

Subnetwork for component 0 at node: 1418618235
Node count: 192
bipartivity = 0.5
transitivity = 0.41
sigma = not necessary

Subnetwork for component 0 at node: 5812979168
Node count: 311
bipartivity = 0.5
transitivity = 0.34
sigma = not necessary

Subnetwork for component 0 at node: 5812982727
Node count: 299
bipartivity = 0.5
transitivity = 0.34
sigma = not necessary

Subnetwork for component 0 at node: 299289811
Node count: 283
bipartivity = 0.5
transitivity = 0.35
sigma = not necessary

Subnetwork for component 0 at node: 298603730
Node count: 42
bipartivity = 0.5
transitivity = 0.54
sigma = not necessary

Subnetwork for component 0 at node: 484130600
Node count: 120
bipartivity = 0.5
transitivity = 0.5
sigma = not necessary

Subnetwork for component 0 at node: 487925037
Node count: 353
bipartivity = 0.5
transitivity = 0.33
sigma = not necessary

Subnetwork for component 0 at node: 550081666
Node count: 60
bipartivity = 0.5
transitivity = 0.27
sigma = not necessary

Subnetwork for component 0 at node: 579235017
Node count: 30
bipartivity = 0.51
transitivity = 0.38
sigma = not necessary

Subnetwork for component 0 at node: 581121328
Node count: 99
bipartivity = 0.5
transitivity = 0.51
sigma = not necessary

Subnetwork for component 0 at node: 612738462
Node count: 304
bipartivity = 0.5
transitivity = 0.34
sigma = not necessary

Subnetwork for component 0 at node: 640617445
Node count: 61
bipartivity = 0.5
transitivity = 0.41
sigma = not necessary

Subnetwork for component 0 at node: 641688553
Node count: 244
bipartivity = 0.5
transitivity = 0.36
sigma = not necessary

Subnetwork for component 0 at node: 669965108
Node count: 30
bipartivity = 0.51
transitivity = 0.38
sigma = not necessary

Subnetwork for component 0 at node: 675528661
Node count: 239
bipartivity = 0.5
transitivity = 0.37
sigma = not necessary

Subnetwork for component 0 at node: 734599550
Node count: 30
bipartivity = 0.51
transitivity = 0.38
sigma = not necessary

Subnetwork for component 0 at node: 766126400
Node count: 31
bipartivity = 0.51
transitivity = 0.37
sigma = not necessary

Subnetwork for component 0 at node: 912951014
Node count: 319
bipartivity = 0.5
transitivity = 0.34
sigma = not necessary

Subnetwork for component 0 at node: 923809011
Node count: 214
bipartivity = 0.5
transitivity = 0.38
sigma = not necessary

Subnetwork for component 0 at node: 987997896
Node count: 282
bipartivity = 0.5
transitivity = 0.35
sigma = not necessary

Subnetwork for component 0 at node: 1015592525
Node count: 53
bipartivity = 0.5
transitivity = 0.61
sigma = not necessary

Subnetwork for component 0 at node: 1170348225
Node count: 309
bipartivity = 0.5
transitivity = 0.34
sigma = not necessary

Subnetwork for component 0 at node: 5813071255
Node count: 30
bipartivity = 0.51
transitivity = 0.38
sigma = not necessary

Subnetwork for component 0 at node: 299613480
Node count: 227
bipartivity = 0.5
transitivity = 0.37
sigma = not necessary

Subnetwork for component 0 at node: 425276848
Node count: 380
bipartivity = 0.5
transitivity = 0.33
sigma = not necessary

Subnetwork for component 0 at node: 454252960
Node count: 200
bipartivity = 0.5
transitivity = 0.39
sigma = not necessary

Subnetwork for component 0 at node: 766298734
Node count: 98
bipartivity = 0.5
transitivity = 0.34
sigma = not necessary

Subnetwork for component 0 at node: 1328522741
Node count: 216
bipartivity = 0.5
transitivity = 0.38
sigma = not necessary

Subnetwork for component 0 at node: 328253133
Node count: 51
bipartivity = 0.51
transitivity = 0.3
sigma = not necessary

Subnetwork for component 0 at node: 513451621
Node count: 223
bipartivity = 0.5
transitivity = 0.37
sigma = not necessary

Subnetwork for component 0 at node: 578694777
Node count: 267
bipartivity = 0.5
transitivity = 0.35
sigma = not necessary

Subnetwork for component 0 at node: 5813021261
Node count: 218
bipartivity = 0.5
transitivity = 0.38
sigma = not necessary

Subnetwork for component 0 at node: 5813075824
Node count: 106
bipartivity = 0.5
transitivity = 0.34
sigma = not necessary

Subnetwork for component 0 at node: 328546871
Node count: 60
bipartivity = 0.5
transitivity = 0.39
sigma = not necessary

Subnetwork for component 0 at node: 359598627
Node count: 69
bipartivity = 0.5
transitivity = 0.37
sigma = not necessary

Subnetwork for component 0 at node: 424789697
Node count: 305
bipartivity = 0.5
transitivity = 0.34
sigma = not necessary

Subnetwork for component 0 at node: 1328513713
Node count: 170
bipartivity = 0.5
transitivity = 0.42
sigma = not necessary

Subnetwork for component 0 at node: 329566174
Node count: 219
bipartivity = 0.5
transitivity = 0.4
sigma = not necessary

Subnetwork for component 0 at node: 359586213
Node count: 114
bipartivity = 0.5
transitivity = 0.33
sigma = not necessary

Subnetwork for component 0 at node: 424767514
Node count: 292
bipartivity = 0.5
transitivity = 0.34
sigma = not necessary

Subnetwork for component 0 at node: 425104178
Node count: 208
bipartivity = 0.5
transitivity = 0.38
sigma = not necessary

Subnetwork for component 0 at node: 517518166
Node count: 301
bipartivity = 0.5
transitivity = 0.34
sigma = not necessary

Subnetwork for component 0 at node: 643501489
Node count: 272
bipartivity = 0.5
transitivity = 0.35
sigma = not necessary

Subnetwork for component 0 at node: 643523134
Node count: 295
bipartivity = 0.5
transitivity = 0.34
sigma = not necessary

Subnetwork for component 0 at node: 799583417
Node count: 115
bipartivity = 0.5
transitivity = 0.49
sigma = not necessary

Subnetwork for component 0 at node: 1141009503
Node count: 141
bipartivity = 0.5
transitivity = 0.44
sigma = not necessary

Subnetwork for component 0 at node: 1171690479
Node count: 284
bipartivity = 0.5
transitivity = 0.34
sigma = not necessary

Subnetwork for component 0 at node: 5813032997
Node count: 270
bipartivity = 0.5
transitivity = 0.35
sigma = not necessary

Subnetwork for component 0 at node: 329435390
Node count: 41
bipartivity = 0.5
transitivity = 0.43
sigma = not necessary

Subnetwork for component 0 at node: 767494105
Node count: 224
bipartivity = 0.5
transitivity = 0.37
sigma = not necessary

Subnetwork for component 0 at node: 1109568718
Node count: 231
bipartivity = 0.5
transitivity = 0.37
sigma = not necessary

Subnetwork for component 0 at node: 360764170
Node count: 78
bipartivity = 0.5
transitivity = 0.57
sigma = not necessary

Subnetwork for component 0 at node: 859765252
Node count: 304
bipartivity = 0.5
transitivity = 0.34
sigma = not necessary

Subnetwork for component 0 at node: 1200687716
Node count: 323
bipartivity = 0.5
transitivity = 0.34
sigma = not necessary

Subnetwork for component 0 at node: 360941147
Node count: 51
bipartivity = 0.5
transitivity = 0.34
sigma = not necessary

Subnetwork for component 0 at node: 388954086
Node count: 168
bipartivity = 0.5
transitivity = 0.41
sigma = not necessary

Subnetwork for component 0 at node: 1048172314
Node count: 210
bipartivity = 0.5
transitivity = 0.39
sigma = not necessary

Subnetwork for component 0 at node: 393404592
Node count: 310
bipartivity = 0.5
transitivity = 0.34
sigma = not necessary

Subnetwork for component 0 at node: 425790257
Node count: 321
bipartivity = 0.5
transitivity = 0.33
sigma = not necessary

Subnetwork for component 0 at node: 512765910
Node count: 218
bipartivity = 0.5
transitivity = 0.38
sigma = not necessary

Subnetwork for component 0 at node: 520380132
Node count: 262
bipartivity = 0.5
transitivity = 0.36
sigma = not necessary

Subnetwork for component 0 at node: 551445253
Node count: 239
bipartivity = 0.5
transitivity = 0.37
sigma = not necessary

Subnetwork for component 0 at node: 613847777
Node count: 53
bipartivity = 0.5
transitivity = 0.38
sigma = not necessary

Subnetwork for component 0 at node: 800743420
Node count: 239
bipartivity = 0.5
transitivity = 0.36
sigma = not necessary

Subnetwork for component 0 at node: 1016114585
Node count: 234
bipartivity = 0.5
transitivity = 0.37
sigma = not necessary

Subnetwork for component 0 at node: 1016118449
Node count: 225
bipartivity = 0.5
transitivity = 0.38
sigma = not necessary

Subnetwork for component 0 at node: 1047183897
Node count: 56
bipartivity = 0.5
transitivity = 0.48
sigma = not necessary

Subnetwork for component 0 at node: 1048004460
Node count: 249
bipartivity = 0.5
transitivity = 0.36
sigma = not necessary

Subnetwork for component 0 at node: 1077847238
Node count: 139
bipartivity = 0.5
transitivity = 0.44
sigma = not necessary

Subnetwork for component 0 at node: 1078007730
Node count: 211
bipartivity = 0.5
transitivity = 0.38
sigma = not necessary

Subnetwork for component 0 at node: 1141328881
Node count: 238
bipartivity = 0.5
transitivity = 0.37
sigma = not necessary

Subnetwork for component 0 at node: 1171431567
Node count: 58
bipartivity = 0.5
transitivity = 0.38
sigma = not necessary

Subnetwork for component 0 at node: 1172774470
Node count: 261
bipartivity = 0.5
transitivity = 0.35
sigma = not necessary

Subnetwork for component 0 at node: 1231299343
Node count: 104
bipartivity = 0.5
transitivity = 0.32
sigma = not necessary

Subnetwork for component 0 at node: 1233436396
Node count: 272
bipartivity = 0.5
transitivity = 0.34
sigma = not necessary

Subnetwork for component 0 at node: 1233436426
Node count: 258
bipartivity = 0.5
transitivity = 0.35
sigma = not necessary

Subnetwork for component 0 at node: 1233505806
Node count: 273
bipartivity = 0.5
transitivity = 0.35
sigma = not necessary

Subnetwork for component 0 at node: 1295501882
Node count: 273
bipartivity = 0.5
transitivity = 0.34
sigma = not necessary

Subnetwork for component 0 at node: 5813022341
Node count: 278
bipartivity = 0.5
transitivity = 0.35
sigma = not necessary

Subnetwork for component 0 at node: 5813033215
Node count: 272
bipartivity = 0.5
transitivity = 0.35
sigma = not necessary

Subnetwork for component 0 at node: 5813083733
Node count: 75
bipartivity = 0.5
transitivity = 0.41
sigma = not necessary

Subnetwork for component 0 at node: 5813093171
Node count: 205
bipartivity = 0.5
transitivity = 0.39
sigma = not necessary

Subnetwork for component 0 at node: 550081497
Node count: 238
bipartivity = 0.5
transitivity = 0.37
sigma = not necessary

Subnetwork for component 0 at node: 580093930
Node count: 56
bipartivity = 0.5
transitivity = 0.47
sigma = not necessary

Subnetwork for component 0 at node: 642702809
Node count: 251
bipartivity = 0.5
transitivity = 0.36
sigma = not necessary

Subnetwork for component 0 at node: 860983686
Node count: 267
bipartivity = 0.5
transitivity = 0.34
sigma = not necessary

Subnetwork for component 0 at node: 862792304
Node count: 96
bipartivity = 0.5
transitivity = 0.52
sigma = not necessary

Subnetwork for component 0 at node: 1131831702
Node count: 248
bipartivity = 0.5
transitivity = 0.36
sigma = not necessary

Subnetwork for component 0 at node: 1200753289
Node count: 290
bipartivity = 0.5
transitivity = 0.34
sigma = not necessary

Subnetwork for component 0 at node: 5813042659
Node count: 255
bipartivity = 0.5
transitivity = 0.36
sigma = not necessary

Subnetwork for component 0 at node: 5813052909
Node count: 98
bipartivity = 0.5
transitivity = 0.48
sigma = not necessary

Subnetwork for component 0 at node: 5813058048
Node count: 90
bipartivity = 0.5
transitivity = 0.45
sigma = not necessary

Subnetwork for component 0 at node: 5813061260
Node count: 313
bipartivity = 0.5
transitivity = 0.34
sigma = not necessary

Subnetwork for component 0 at node: 422682603
Node count: 191
bipartivity = 0.5
transitivity = 0.39
sigma = not necessary

Subnetwork for component 0 at node: 455431209
Node count: 242
bipartivity = 0.5
transitivity = 0.36
sigma = not necessary

Subnetwork for component 0 at node: 456846996
Node count: 272
bipartivity = 0.5
transitivity = 0.34
sigma = not necessary

Subnetwork for component 0 at node: 488322846
Node count: 260
bipartivity = 0.5
transitivity = 0.35
sigma = not necessary

Subnetwork for component 0 at node: 517207902
Node count: 270
bipartivity = 0.5
transitivity = 0.35
sigma = not necessary

Subnetwork for component 0 at node: 548549000
Node count: 243
bipartivity = 0.5
transitivity = 0.35
sigma = not necessary

Subnetwork for component 0 at node: 548553494
Node count: 265
bipartivity = 0.5
transitivity = 0.34
sigma = not necessary

Subnetwork for component 0 at node: 549610772
Node count: 272
bipartivity = 0.5
transitivity = 0.35
sigma = not necessary

Subnetwork for component 0 at node: 550408954
Node count: 219
bipartivity = 0.5
transitivity = 0.37
sigma = not necessary

Subnetwork for component 0 at node: 551790913
Node count: 214
bipartivity = 0.5
transitivity = 0.38
sigma = not necessary

Subnetwork for component 0 at node: 644417074
Node count: 248
bipartivity = 0.5
transitivity = 0.36
sigma = not necessary

Subnetwork for component 0 at node: 645224664
Node count: 200
bipartivity = 0.5
transitivity = 0.39
sigma = not necessary

Subnetwork for component 0 at node: 662409505
Node count: 255
bipartivity = 0.5
transitivity = 0.35
sigma = not necessary

Subnetwork for component 0 at node: 673509195
Node count: 298
bipartivity = 0.5
transitivity = 0.34
sigma = not necessary

Subnetwork for component 0 at node: 675763039
Node count: 282
bipartivity = 0.5
transitivity = 0.34
sigma = not necessary

Subnetwork for component 0 at node: 676263239
Node count: 203
bipartivity = 0.5
transitivity = 0.39
sigma = not necessary

Subnetwork for component 0 at node: 676616719
Node count: 216
bipartivity = 0.5
transitivity = 0.38
sigma = not necessary

Subnetwork for component 0 at node: 693927941
Node count: 273
bipartivity = 0.5
transitivity = 0.35
sigma = not necessary

Subnetwork for component 0 at node: 707660374
Node count: 197
bipartivity = 0.5
transitivity = 0.39
sigma = not necessary

Subnetwork for component 0 at node: 730013818
Node count: 189
bipartivity = 0.5
transitivity = 0.39
sigma = not necessary

Subnetwork for component 0 at node: 735600320
Node count: 288
bipartivity = 0.5
transitivity = 0.34
sigma = not necessary

Subnetwork for component 0 at node: 737512824
Node count: 202
bipartivity = 0.5
transitivity = 0.38
sigma = not necessary

Subnetwork for component 0 at node: 760690116
Node count: 229
bipartivity = 0.5
transitivity = 0.37
sigma = not necessary

Subnetwork for component 0 at node: 770692923
Node count: 283
bipartivity = 0.5
transitivity = 0.34
sigma = not necessary

Subnetwork for component 0 at node: 798585556
Node count: 293
bipartivity = 0.5
transitivity = 0.34
sigma = not necessary

Subnetwork for component 0 at node: 798693540
Node count: 288
bipartivity = 0.5
transitivity = 0.34
sigma = not necessary

Subnetwork for component 0 at node: 800264315
Node count: 230
bipartivity = 0.5
transitivity = 0.37
sigma = not necessary

Subnetwork for component 0 at node: 829379400
Node count: 240
bipartivity = 0.5
transitivity = 0.37
sigma = not necessary

Subnetwork for component 0 at node: 830276571
Node count: 281
bipartivity = 0.5
transitivity = 0.35
sigma = not necessary

Subnetwork for component 0 at node: 834044577
Node count: 272
bipartivity = 0.5
transitivity = 0.35
sigma = not necessary

Subnetwork for component 0 at node: 858725815
Node count: 259
bipartivity = 0.5
transitivity = 0.35
sigma = not necessary

Subnetwork for component 0 at node: 891111303
Node count: 205
bipartivity = 0.5
transitivity = 0.39
sigma = not necessary

Subnetwork for component 0 at node: 893158121
Node count: 231
bipartivity = 0.5
transitivity = 0.36
sigma = not necessary

Subnetwork for component 0 at node: 917919724
Node count: 210
bipartivity = 0.5
transitivity = 0.38
sigma = not necessary

Subnetwork for component 0 at node: 923385340
Node count: 288
bipartivity = 0.5
transitivity = 0.34
sigma = not necessary

Subnetwork for component 0 at node: 923869685
Node count: 288
bipartivity = 0.5
transitivity = 0.34
sigma = not necessary

Subnetwork for component 0 at node: 954528474
Node count: 208
bipartivity = 0.5
transitivity = 0.38
sigma = not necessary

Subnetwork for component 0 at node: 955464899
Node count: 220
bipartivity = 0.5
transitivity = 0.38
sigma = not necessary

Subnetwork for component 0 at node: 983759126
Node count: 188
bipartivity = 0.5
transitivity = 0.39
sigma = not necessary

Subnetwork for component 0 at node: 985131499
Node count: 252
bipartivity = 0.5
transitivity = 0.35
sigma = not necessary

Subnetwork for component 0 at node: 985813153
Node count: 261
bipartivity = 0.5
transitivity = 0.35
sigma = not necessary

Subnetwork for component 0 at node: 1017992752
Node count: 285
bipartivity = 0.5
transitivity = 0.34
sigma = not necessary

Subnetwork for component 0 at node: 1047525093
Node count: 190
bipartivity = 0.5
transitivity = 0.39
sigma = not necessary

Subnetwork for component 0 at node: 1048215779
Node count: 232
bipartivity = 0.5
transitivity = 0.37
sigma = not necessary

Subnetwork for component 0 at node: 1050585709
Node count: 266
bipartivity = 0.5
transitivity = 0.35
sigma = not necessary

Subnetwork for component 0 at node: 1079707882
Node count: 240
bipartivity = 0.5
transitivity = 0.36
sigma = not necessary

Subnetwork for component 0 at node: 1081767446
Node count: 289
bipartivity = 0.5
transitivity = 0.34
sigma = not necessary

Subnetwork for component 0 at node: 1102514975
Node count: 198
bipartivity = 0.5
transitivity = 0.39
sigma = not necessary

Subnetwork for component 0 at node: 1139724251
Node count: 288
bipartivity = 0.5
transitivity = 0.34
sigma = not necessary

Subnetwork for component 0 at node: 1140655376
Node count: 241
bipartivity = 0.5
transitivity = 0.36
sigma = not necessary

Subnetwork for component 0 at node: 1140750808
Node count: 210
bipartivity = 0.5
transitivity = 0.38
sigma = not necessary

Subnetwork for component 0 at node: 1140996390
Node count: 211
bipartivity = 0.5
transitivity = 0.38
sigma = not necessary

Subnetwork for component 0 at node: 1141337557
Node count: 279
bipartivity = 0.5
transitivity = 0.35
sigma = not necessary

Subnetwork for component 0 at node: 1169989698
Node count: 282
bipartivity = 0.5
transitivity = 0.34
sigma = not necessary

Subnetwork for component 0 at node: 1169989859
Node count: 278
bipartivity = 0.5
transitivity = 0.34
sigma = not necessary

Subnetwork for component 0 at node: 1169993905
Node count: 272
bipartivity = 0.5
transitivity = 0.35
sigma = not necessary

Subnetwork for component 0 at node: 1170404875
Node count: 280
bipartivity = 0.5
transitivity = 0.34
sigma = not necessary

Subnetwork for component 0 at node: 1170413425
Node count: 285
bipartivity = 0.5
transitivity = 0.34
sigma = not necessary

Subnetwork for component 0 at node: 1170757913
Node count: 293
bipartivity = 0.5
transitivity = 0.34
sigma = not necessary

Subnetwork for component 0 at node: 1171690432
Node count: 245
bipartivity = 0.5
transitivity = 0.36
sigma = not necessary

Subnetwork for component 0 at node: 1171785552
Node count: 262
bipartivity = 0.5
transitivity = 0.35
sigma = not necessary

Subnetwork for component 0 at node: 1173524747
Node count: 306
bipartivity = 0.5
transitivity = 0.34
sigma = not necessary

Subnetwork for component 0 at node: 1200753147
Node count: 293
bipartivity = 0.5
transitivity = 0.34
sigma = not necessary

Subnetwork for component 0 at node: 1204391417
Node count: 250
bipartivity = 0.5
transitivity = 0.36
sigma = not necessary

Subnetwork for component 0 at node: 1204547624
Node count: 244
bipartivity = 0.5
transitivity = 0.37
sigma = not necessary

Subnetwork for component 0 at node: 1204875505
Node count: 216
bipartivity = 0.5
transitivity = 0.38
sigma = not necessary

Subnetwork for component 0 at node: 1233773217
Node count: 190
bipartivity = 0.5
transitivity = 0.39
sigma = not necessary

Subnetwork for component 0 at node: 1234481054
Node count: 218
bipartivity = 0.5
transitivity = 0.37
sigma = not necessary

Subnetwork for component 0 at node: 1262744824
Node count: 268
bipartivity = 0.5
transitivity = 0.35
sigma = not necessary

Subnetwork for component 0 at node: 1264186300
Node count: 210
bipartivity = 0.5
transitivity = 0.38
sigma = not necessary

Subnetwork for component 0 at node: 1286315478
Node count: 193
bipartivity = 0.5
transitivity = 0.39
sigma = not necessary

Subnetwork for component 0 at node: 1295225451
Node count: 193
bipartivity = 0.5
transitivity = 0.39
sigma = not necessary

Subnetwork for component 0 at node: 1295566429
Node count: 274
bipartivity = 0.5
transitivity = 0.35
sigma = not necessary

Subnetwork for component 0 at node: 1317354662
Node count: 200
bipartivity = 0.5
transitivity = 0.38
sigma = not necessary

Subnetwork for component 0 at node: 1317712712
Node count: 208
bipartivity = 0.5
transitivity = 0.38
sigma = not necessary

Subnetwork for component 0 at node: 1386512867
Node count: 279
bipartivity = 0.5
transitivity = 0.35
sigma = not necessary

Subnetwork for component 0 at node: 1387583807
Node count: 239
bipartivity = 0.5
transitivity = 0.36
sigma = not necessary

Subnetwork for component 0 at node: 5812979156
Node count: 262
bipartivity = 0.5
transitivity = 0.35
sigma = not necessary

Subnetwork for component 0 at node: 5812979170
Node count: 200
bipartivity = 0.5
transitivity = 0.39
sigma = not necessary

Subnetwork for component 0 at node: 5812979271
Node count: 271
bipartivity = 0.5
transitivity = 0.34
sigma = not necessary

Subnetwork for component 0 at node: 5812979502
Node count: 206
bipartivity = 0.5
transitivity = 0.38
sigma = not necessary

Subnetwork for component 0 at node: 5812979560
Node count: 193
bipartivity = 0.5
transitivity = 0.39
sigma = not necessary

Subnetwork for component 0 at node: 5812981641
Node count: 279
bipartivity = 0.5
transitivity = 0.35
sigma = not necessary

Subnetwork for component 0 at node: 5812982091
Node count: 265
bipartivity = 0.5
transitivity = 0.35
sigma = not necessary

Subnetwork for component 0 at node: 5812982118
Node count: 272
bipartivity = 0.5
transitivity = 0.34
sigma = not necessary

Subnetwork for component 0 at node: 5812982120
Node count: 286
bipartivity = 0.5
transitivity = 0.34
sigma = not necessary

Subnetwork for component 0 at node: 5812982779
Node count: 190
bipartivity = 0.5
transitivity = 0.39
sigma = not necessary

Subnetwork for component 0 at node: 5812983399
Node count: 307
bipartivity = 0.5
transitivity = 0.34
sigma = not necessary

Subnetwork for component 0 at node: 5812989588
Node count: 280
bipartivity = 0.5
transitivity = 0.34
sigma = not necessary

Subnetwork for component 0 at node: 5813019976
Node count: 241
bipartivity = 0.5
transitivity = 0.36
sigma = not necessary

Subnetwork for component 0 at node: 5813020288
Node count: 195
bipartivity = 0.5
transitivity = 0.39
sigma = not necessary

Subnetwork for component 0 at node: 5813021778
Node count: 243
bipartivity = 0.5
transitivity = 0.35
sigma = not necessary

Subnetwork for component 0 at node: 5813021844
Node count: 239
bipartivity = 0.5
transitivity = 0.36
sigma = not necessary

Subnetwork for component 0 at node: 5813022201
Node count: 273
bipartivity = 0.5
transitivity = 0.34
sigma = not necessary

Subnetwork for component 0 at node: 5813027518
Node count: 239
bipartivity = 0.5
transitivity = 0.37
sigma = not necessary

Subnetwork for component 0 at node: 5813033314
Node count: 293
bipartivity = 0.5
transitivity = 0.34
sigma = not necessary

Subnetwork for component 0 at node: 5813040941
Node count: 249
bipartivity = 0.5
transitivity = 0.36
sigma = not necessary

Subnetwork for component 0 at node: 5813047220
Node count: 262
bipartivity = 0.5
transitivity = 0.34
sigma = not necessary

Subnetwork for component 0 at node: 5813047784
Node count: 304
bipartivity = 0.5
transitivity = 0.34
sigma = not necessary

Subnetwork for component 0 at node: 5813048214
Node count: 277
bipartivity = 0.5
transitivity = 0.35
sigma = not necessary

Subnetwork for component 0 at node: 5813063280
Node count: 266
bipartivity = 0.5
transitivity = 0.34
sigma = not necessary

Subnetwork for component 0 at node: 5813068698
Node count: 298
bipartivity = 0.5
transitivity = 0.34
sigma = not necessary

Subnetwork for component 0 at node: 5813069965
Node count: 282
bipartivity = 0.5
transitivity = 0.34
sigma = not necessary

Subnetwork for component 0 at node: 5813069977
Node count: 270
bipartivity = 0.5
transitivity = 0.35
sigma = not necessary

Subnetwork for component 0 at node: 5813078064
Node count: 256
bipartivity = 0.5
transitivity = 0.35
sigma = not necessary

Subnetwork for component 0 at node: 5813090947
Node count: 293
bipartivity = 0.5
transitivity = 0.34
sigma = not necessary

Subnetwork for component 0 at node: 5813091420
Node count: 287
bipartivity = 0.5
transitivity = 0.34
sigma = not necessary

Subnetwork for component 0 at node: 5813091744
Node count: 218
bipartivity = 0.5
transitivity = 0.38
sigma = not necessary

Subnetwork for component 0 at node: 5813091758
Node count: 286
bipartivity = 0.5
transitivity = 0.34
sigma = not necessary

Subnetwork for component 0 at node: 5813096699
Node count: 237
bipartivity = 0.5
transitivity = 0.36
sigma = not necessary

Subnetwork for component 0 at node: 5813098776
Node count: 283
bipartivity = 0.5
transitivity = 0.35
sigma = not necessary

Subnetwork for component 0 at node: 5813127030
Node count: 269
bipartivity = 0.5
transitivity = 0.34
sigma = not necessary

Subnetwork for component 0 at node: 5901205545
Node count: 285
bipartivity = 0.5
transitivity = 0.34
sigma = not necessary

Subnetwork for component 0 at node: 644870768
Node count: 96
bipartivity = 0.5
transitivity = 0.51
sigma = not necessary

Subnetwork for component 0 at node: 675451588
Node count: 172
bipartivity = 0.5
transitivity = 0.43
sigma = not necessary

Subnetwork for component 0 at node: 797687628
Node count: 171
bipartivity = 0.5
transitivity = 0.43
sigma = not necessary

Subnetwork for component 0 at node: 798356481
Node count: 215
bipartivity = 0.5
transitivity = 0.38
sigma = not necessary

Subnetwork for component 0 at node: 799578347
Node count: 188
bipartivity = 0.5
transitivity = 0.42
sigma = not necessary

Subnetwork for component 0 at node: 799919294
Node count: 170
bipartivity = 0.5
transitivity = 0.42
sigma = not necessary

Subnetwork for component 0 at node: 893710296
Node count: 190
bipartivity = 0.5
transitivity = 0.42
sigma = not necessary

Subnetwork for component 0 at node: 1078693835
Node count: 270
bipartivity = 0.5
transitivity = 0.36
sigma = not necessary

Subnetwork for component 0 at node: 1171436073
Node count: 192
bipartivity = 0.5
transitivity = 0.41
sigma = not necessary

Subnetwork for component 0 at node: 1173007139
Node count: 146
bipartivity = 0.5
transitivity = 0.44
sigma = not necessary

Subnetwork for component 0 at node: 1233501275
Node count: 223
bipartivity = 0.5
transitivity = 0.38
sigma = not necessary

Subnetwork for component 0 at node: 453380528
Node count: 27
bipartivity = 0.52
transitivity = 0.37
sigma = not necessary

Subnetwork for component 0 at node: 5812983533
Node count: 58
bipartivity = 0.5
transitivity = 0.49
sigma = not necessary

Subnetwork for component 0 at node: 767174553
Node count: 27
bipartivity = 0.5
transitivity = 0.68
sigma = not necessary

Subnetwork for component 0 at node: 482762280
Node count: 29
bipartivity = 0.71
transitivity = 0.21
sigma = not necessary

Subnetwork for component 0 at node: 1110972158
Node count: 40
bipartivity = 0.53
transitivity = 0.29
sigma = not necessary

Subnetwork for component 0 at node: 484735678
Node count: 33
bipartivity = 0.5
transitivity = 0.4
sigma = not necessary

Subnetwork for component 0 at node: 487899562
Node count: 5
bipartivity = 1.0
transitivity = 0
sigma = nan

Subnetwork for component 0 at node: 1203066401
Node count: 64
bipartivity = 0.5
transitivity = 0.32
sigma = not necessary

Subnetwork for component 0 at node: 1203070528
Node count: 5
bipartivity = 1.0
transitivity = 0
sigma = nan

Subnetwork for component 0 at node: 485585976
Node count: 201
bipartivity = 0.5
transitivity = 0.4
sigma = not necessary

Subnetwork for component 0 at node: 642660081
Node count: 14
bipartivity = 0.59
transitivity = 0.4
sigma = not necessary

Subnetwork for component 0 at node: 674882250
Node count: 202
bipartivity = 0.5
transitivity = 0.4
sigma = not necessary

Subnetwork for component 0 at node: 5812980746
Node count: 191
bipartivity = 0.5
transitivity = 0.41
sigma = not necessary

Subnetwork for component 0 at node: 487187476
Node count: 163
bipartivity = 0.5
transitivity = 0.42
sigma = not necessary

Subnetwork for component 0 at node: 767321428
Node count: 26
bipartivity = 0.51
transitivity = 0.51
sigma = not necessary

Subnetwork for component 0 at node: 328611004
Node count: 147
bipartivity = 0.5
transitivity = 0.43
sigma = not necessary

Subnetwork for component 0 at node: 700658962
Node count: 146
bipartivity = 0.5
transitivity = 0.44
sigma = not necessary

Subnetwork for component 0 at node: 703900244
Node count: 184
bipartivity = 0.5
transitivity = 0.41
sigma = not necessary

Subnetwork for component 0 at node: 766660682
Node count: 160
bipartivity = 0.5
transitivity = 0.42
sigma = not necessary

Subnetwork for component 0 at node: 766838498
Node count: 213
bipartivity = 0.5
transitivity = 0.39
sigma = not necessary

Subnetwork for component 0 at node: 769018494
Node count: 207
bipartivity = 0.5
transitivity = 0.39
sigma = not necessary

Subnetwork for component 0 at node: 985472994
Node count: 142
bipartivity = 0.5
transitivity = 0.43
sigma = not necessary

Subnetwork for component 0 at node: 1016506999
Node count: 171
bipartivity = 0.5
transitivity = 0.41
sigma = not necessary

Subnetwork for component 0 at node: 1016835041
Node count: 177
bipartivity = 0.5
transitivity = 0.41
sigma = not necessary

Subnetwork for component 0 at node: 1076293806
Node count: 168
bipartivity = 0.5
transitivity = 0.42
sigma = not necessary

Subnetwork for component 0 at node: 5812983510
Node count: 142
bipartivity = 0.5
transitivity = 0.43
sigma = not necessary

Subnetwork for component 0 at node: 5813032813
Node count: 215
bipartivity = 0.5
transitivity = 0.39
sigma = not necessary

Subnetwork for component 0 at node: 953755666
Node count: 130
bipartivity = 0.5
transitivity = 0.47
sigma = not necessary

Subnetwork for component 0 at node: 551790504
Node count: 84
bipartivity = 0.5
transitivity = 0.38
sigma = not necessary

Subnetwork for component 0 at node: 581332573
Node count: 51
bipartivity = 0.5
transitivity = 0.46
sigma = not necessary

Subnetwork for component 0 at node: 644896959
Node count: 142
bipartivity = 0.5
transitivity = 0.44
sigma = not necessary

Subnetwork for component 0 at node: 923787513
Node count: 31
bipartivity = 0.5
transitivity = 0.39
sigma = not necessary

Subnetwork for component 0 at node: 1015143077
Node count: 62
bipartivity = 0.5
transitivity = 0.31
sigma = not necessary

Subnetwork for component 0 at node: 1110307501
Node count: 31
bipartivity = 0.5
transitivity = 0.39
sigma = not necessary

Subnetwork for component 0 at node: 268725517
Node count: 29
bipartivity = 0.5
transitivity = 0.75
sigma = not necessary

Subnetwork for component 0 at node: 455500416
Node count: 48
bipartivity = 0.5
transitivity = 0.54
sigma = not necessary

Subnetwork for component 0 at node: 550275987
Node count: 48
bipartivity = 0.5
transitivity = 0.54
sigma = not necessary

Subnetwork for component 0 at node: 583175492
Node count: 59
bipartivity = 0.5
transitivity = 0.5
sigma = not necessary

Subnetwork for component 0 at node: 645090294
Node count: 51
bipartivity = 0.5
transitivity = 0.54
sigma = not necessary

Subnetwork for component 0 at node: 673702721
Node count: 105
bipartivity = 0.5
transitivity = 0.51
sigma = not necessary

Subnetwork for component 0 at node: 1204124270
Node count: 111
bipartivity = 0.5
transitivity = 0.49
sigma = not necessary

Subnetwork for component 0 at node: 923726321
Node count: 70
bipartivity = 0.5
transitivity = 0.41
sigma = not necessary

Subnetwork for component 0 at node: 987877232
Node count: 47
bipartivity = 0.5
transitivity = 0.35
sigma = not necessary

Subnetwork for component 0 at node: 1141329053
Node count: 66
bipartivity = 0.5
transitivity = 0.49
sigma = not necessary

Subnetwork for component 0 at node: 1203066222
Node count: 69
bipartivity = 0.5
transitivity = 0.33
sigma = not necessary

Subnetwork for component 0 at node: 5813020424
Node count: 27
bipartivity = 0.5
transitivity = 0.78
sigma = not necessary

Subnetwork for component 0 at node: 549955973
Node count: 28
bipartivity = 0.5
transitivity = 0.7
sigma = not necessary

Subnetwork for component 0 at node: 800212579
Node count: 3
bipartivity = 1.0
transitivity = 0
sigma = nan

Subnetwork for component 0 at node: 552101431
Node count: 3
bipartivity = 1.0
transitivity = 0
sigma = nan

Subnetwork for component 0 at node: 328601956
Node count: 4
bipartivity = 1.0
transitivity = 0
sigma = nan

Subnetwork for component 0 at node: 577554935
Node count: 241
bipartivity = 0.5
transitivity = 0.36
sigma = not necessary

Subnetwork for component 0 at node: 1075598224
Node count: 95
bipartivity = 0.5
transitivity = 0.54
sigma = not necessary

Subnetwork for component 0 at node: 1169739559
Node count: 19
bipartivity = 0.5
transitivity = 0.8
sigma = not necessary

Subnetwork for component 0 at node: 5812981240
Node count: 33
bipartivity = 0.5
transitivity = 0.7
sigma = not necessary

Subnetwork for component 0 at node: 735282133
Node count: 20
bipartivity = 0.55
transitivity = 0.37
sigma = not necessary

Subnetwork for component 0 at node: 893149866
Node count: 76
bipartivity = 0.5
transitivity = 0.46
sigma = not necessary

Subnetwork for component 0 at node: 5812981895
Node count: 205
bipartivity = 0.5
transitivity = 0.39
sigma = not necessary

Subnetwork for component 0 at node: 580317662
Node count: 134
bipartivity = 0.5
transitivity = 0.47
sigma = not necessary

Subnetwork for component 0 at node: 582139830
Node count: 123
bipartivity = 0.5
transitivity = 0.34
sigma = not necessary

Subnetwork for component 0 at node: 1418351262
Node count: 35
bipartivity = 0.5
transitivity = 0.44
sigma = not necessary

Subnetwork for component 0 at node: 582148591
Node count: 191
bipartivity = 0.5
transitivity = 0.39
sigma = not necessary

Subnetwork for component 0 at node: 612638791
Node count: 21
bipartivity = 0.52
transitivity = 0.47
sigma = not necessary

Subnetwork for component 0 at node: 613040803
Node count: 172
bipartivity = 0.5
transitivity = 0.44
sigma = not necessary

Subnetwork for component 0 at node: 640630581
Node count: 230
bipartivity = 0.5
transitivity = 0.36
sigma = not necessary

Subnetwork for component 0 at node: 798892246
Node count: 7
bipartivity = 0.68
transitivity = 0.66
sigma = not necessary

Subnetwork for component 0 at node: 1576815601
Node count: 8
bipartivity = 0.58
transitivity = 0.74
sigma = not necessary

Subnetwork for component 0 at node: 1231044615
Node count: 48
bipartivity = 0.5
transitivity = 0.65
sigma = not necessary

Subnetwork for component 0 at node: 643535876
Node count: 121
bipartivity = 0.5
transitivity = 0.46
sigma = not necessary

Subnetwork for component 0 at node: 706819341
Node count: 195
bipartivity = 0.5
transitivity = 0.42
sigma = not necessary

Subnetwork for component 0 at node: 1047489962
Node count: 108
bipartivity = 0.5
transitivity = 0.46
sigma = not necessary

Subnetwork for component 0 at node: 923027316
Node count: 117
bipartivity = 0.5
transitivity = 0.41
sigma = not necessary

Subnetwork for component 0 at node: 955591114
Node count: 141
bipartivity = 0.5
transitivity = 0.46
sigma = not necessary

Subnetwork for component 0 at node: 1141329227
Node count: 167
bipartivity = 0.5
transitivity = 0.43
sigma = not necessary

Subnetwork for component 0 at node: 675468771
Node count: 173
bipartivity = 0.5
transitivity = 0.43
sigma = not necessary

Subnetwork for component 0 at node: 735112319
Node count: 136
bipartivity = 0.5
transitivity = 0.46
sigma = not necessary

Subnetwork for component 0 at node: 767671354
Node count: 165
bipartivity = 0.5
transitivity = 0.44
sigma = not necessary

Subnetwork for component 0 at node: 799362484
Node count: 165
bipartivity = 0.5
transitivity = 0.44
sigma = not necessary

Subnetwork for component 0 at node: 1234731487
Node count: 114
bipartivity = 0.5
transitivity = 0.5
sigma = not necessary

Subnetwork for component 0 at node: 676612729
Node count: 188
bipartivity = 0.5
transitivity = 0.41
sigma = not necessary

Subnetwork for component 0 at node: 707647321
Node count: 89
bipartivity = 0.5
transitivity = 0.41
sigma = not necessary

Subnetwork for component 0 at node: 1078572735
Node count: 50
bipartivity = 0.5
transitivity = 0.35
sigma = not necessary

Subnetwork for component 0 at node: 1387583729
Node count: 140
bipartivity = 0.5
transitivity = 0.45
sigma = not necessary

Subnetwork for component 0 at node: 5812983418
Node count: 108
bipartivity = 0.5
transitivity = 0.46
sigma = not necessary

Subnetwork for component 0 at node: 702704906
Node count: 47
bipartivity = 0.5
transitivity = 0.39
sigma = not necessary

Subnetwork for component 0 at node: 793728667
Node count: 49
bipartivity = 0.5
transitivity = 0.62
sigma = not necessary

Subnetwork for component 0 at node: 952166828
Node count: 19
bipartivity = 0.64
transitivity = 0.24
sigma = not necessary

Subnetwork for component 0 at node: 800622401
Node count: 156
bipartivity = 0.5
transitivity = 0.44
sigma = not necessary

Subnetwork for component 0 at node: 1173011450
Node count: 192
bipartivity = 0.5
transitivity = 0.41
sigma = not necessary

Subnetwork for component 0 at node: 706948318
Node count: 104
bipartivity = 0.5
transitivity = 0.51
sigma = not necessary

Subnetwork for component 0 at node: 643847447
Node count: 104
bipartivity = 0.5
transitivity = 0.51
sigma = not necessary

Subnetwork for component 0 at node: 5813022424
Node count: 85
bipartivity = 0.5
transitivity = 0.55
sigma = not necessary

Subnetwork for component 0 at node: 954222134
Node count: 169
bipartivity = 0.5
transitivity = 0.43
sigma = not necessary

Subnetwork for component 0 at node: 5901193890
Node count: 78
bipartivity = 0.5
transitivity = 0.59
sigma = not necessary

Subnetwork for component 0 at node: 5813061538
Node count: 139
bipartivity = 0.5
transitivity = 0.48
sigma = not necessary

Subnetwork for component 0 at node: 5813022949
Node count: 3
bipartivity = 1.0
transitivity = 0
sigma = nan

Subnetwork for component 0 at node: 766493391
Node count: 34
bipartivity = 0.5
transitivity = 0.6
sigma = not necessary

Subnetwork for component 0 at node: 5813062647
Node count: 4
bipartivity = 0.87
transitivity = 0.6
sigma = not necessary

Subnetwork for component 0 at node: 5813040205
Node count: 105
bipartivity = 0.5
transitivity = 0.51
sigma = not necessary

Subnetwork for component 0 at node: 829939688
Node count: 4
bipartivity = 1.0
transitivity = 0
sigma = nan

Subnetwork for component 0 at node: 5813100896
Node count: 104
bipartivity = 0.5
transitivity = 0.41
sigma = not necessary

Subnetwork for component 0 at node: 5813061879
Node count: 231
bipartivity = 0.5
transitivity = 0.37
sigma = not necessary

Subnetwork for component 0 at node: 890118683
Node count: 154
bipartivity = 0.5
transitivity = 0.44
sigma = not necessary

Subnetwork for component 0 at node: 986828383
Node count: 180
bipartivity = 0.5
transitivity = 0.43
sigma = not necessary

Subnetwork for component 0 at node: 1081086613
Node count: 50
bipartivity = 0.5
transitivity = 0.52
sigma = not necessary

Subnetwork for component 0 at node: 422751191
Node count: 75
bipartivity = 0.5
transitivity = 0.59
sigma = not necessary

Subnetwork for component 0 at node: 831321033
Node count: 201
bipartivity = 0.5
transitivity = 0.38
sigma = not necessary

Subnetwork for component 0 at node: 604289581
Node count: 76
bipartivity = 0.5
transitivity = 0.58
sigma = not necessary

Subnetwork for component 0 at node: 5813088712
Node count: 168
bipartivity = 0.5
transitivity = 0.42
sigma = not necessary

Subnetwork for component 0 at node: 862705904
Node count: 38
bipartivity = 0.5
transitivity = 0.65
sigma = not necessary

Subnetwork for component 0 at node: 5813088939
Node count: 115
bipartivity = 0.5
transitivity = 0.5
sigma = not necessary

Subnetwork for component 0 at node: 923415956
Node count: 164
bipartivity = 0.5
transitivity = 0.42
sigma = not necessary

Subnetwork for component 0 at node: 1224945409
Node count: 78
bipartivity = 0.5
transitivity = 0.59
sigma = not necessary

Subnetwork for component 0 at node: 859735285
Node count: 5
bipartivity = 0.89
transitivity = 0.38
sigma = not necessary

Subnetwork for component 0 at node: 829261936
Node count: 16
bipartivity = 0.56
transitivity = 0.49
sigma = not necessary

Subnetwork for component 0 at node: 956820684
Node count: 84
bipartivity = 0.5
transitivity = 0.53
sigma = not necessary

Subnetwork for component 0 at node: 984799284
Node count: 93
bipartivity = 0.5
transitivity = 0.46
sigma = not necessary

Subnetwork for component 0 at node: 672192070
Node count: 32
bipartivity = 0.51
transitivity = 0.38
sigma = not necessary

Subnetwork for component 0 at node: 725701350
Node count: 22
bipartivity = 0.51
transitivity = 0.49
sigma = not necessary

Subnetwork for component 0 at node: 5813022896
Node count: 125
bipartivity = 0.5
transitivity = 0.48
sigma = not necessary

Subnetwork for component 0 at node: 5813053846
Node count: 22
bipartivity = 0.51
transitivity = 0.49
sigma = not necessary

Subnetwork for component 0 at node: 5812996052
Node count: 186
bipartivity = 0.5
transitivity = 0.4
sigma = not necessary

Subnetwork for component 0 at node: 1016166622
Node count: 194
bipartivity = 0.5
transitivity = 0.42
sigma = not necessary

Subnetwork for component 0 at node: 361376643
Node count: 33
bipartivity = 0.58
transitivity = 0.21
sigma = not necessary

Subnetwork for component 0 at node: 1297815807
Node count: 29
bipartivity = 0.52
transitivity = 0.36
sigma = not necessary

Subnetwork for component 0 at node: 1047887562
Node count: 150
bipartivity = 0.5
transitivity = 0.45
sigma = not necessary

Subnetwork for component 0 at node: 1131826900
Node count: 182
bipartivity = 0.5
transitivity = 0.43
sigma = not necessary

Subnetwork for component 0 at node: 611089775
Node count: 18
bipartivity = 0.52
transitivity = 0.57
sigma = not necessary

Subnetwork for component 0 at node: 797277919
Node count: 18
bipartivity = 0.52
transitivity = 0.57
sigma = not necessary

Subnetwork for component 0 at node: 1171423213
Node count: 215
bipartivity = 0.5
transitivity = 0.38
sigma = not necessary

Subnetwork for component 0 at node: 1263832477
Node count: 236
bipartivity = 0.5
transitivity = 0.36
sigma = not necessary

Subnetwork for component 0 at node: 5812983811
Node count: 55
bipartivity = 0.5
transitivity = 0.32
sigma = not necessary

Subnetwork for component 0 at node: 643142863
Node count: 8
bipartivity = 0.74
transitivity = 0.44
sigma = not necessary

Subnetwork for component 0 at node: 1109957857
Node count: 8
bipartivity = 0.99
transitivity = 0
sigma = nan

Subnetwork for component 0 at node: 1419019956
Node count: 34
bipartivity = 0.5
transitivity = 0.68
sigma = not necessary

Subnetwork for component 0 at node: 1112125413
Node count: 11
bipartivity = 0.84
transitivity = 0.2
sigma = 1.06

Subnetwork for component 0 at node: 5812983636
Node count: 3
bipartivity = 1.0
transitivity = 0
sigma = nan

Subnetwork for component 0 at node: 794406234
Node count: 74
bipartivity = 0.5
transitivity = 0.58
sigma = not necessary

Subnetwork for component 0 at node: 831325065
Node count: 14
bipartivity = 0.6
transitivity = 0.37
sigma = not necessary

Subnetwork for component 0 at node: 1139265826
Node count: 37
bipartivity = 0.5
transitivity = 0.66
sigma = not necessary

Subnetwork for component 0 at node: 1045832508
Node count: 33
bipartivity = 0.5
transitivity = 0.73
sigma = not necessary

Subnetwork for component 0 at node: 582101205
Node count: 10
bipartivity = 0.83
transitivity = 0.2
sigma = 1.0

Subnetwork for component 0 at node: 1131836336
Node count: 10
bipartivity = 0.83
transitivity = 0.2
sigma = 1.0

Subnetwork for component 0 at node: 1140750938
Node count: 10
bipartivity = 0.83
transitivity = 0.2
sigma = 1.0

Subnetwork for component 0 at node: 5813058050
Node count: 10
bipartivity = 0.83
transitivity = 0.2
sigma = 1.0

Subnetwork for component 0 at node: 1140738351
Node count: 40
bipartivity = 0.5
transitivity = 0.62
sigma = not necessary

Subnetwork for component 0 at node: 1171772286
Node count: 21
bipartivity = 0.52
transitivity = 0.51
sigma = not necessary

Subnetwork for component 0 at node: 1172446050
Node count: 17
bipartivity = 0.54
transitivity = 0.44
sigma = not necessary

Subnetwork for component 0 at node: 5812979558
Node count: 76
bipartivity = 0.5
transitivity = 0.56
sigma = not necessary

Subnetwork for component 0 at node: 5813022234
Node count: 240
bipartivity = 0.5
transitivity = 0.38
sigma = not necessary

Subnetwork for component 0 at node: 1173745330
Node count: 19
bipartivity = 0.56
transitivity = 0.41
sigma = not necessary

Subnetwork for component 0 at node: 5813082175
Node count: 7
bipartivity = 0.76
transitivity = 0.71
sigma = not necessary

Subnetwork for component 0 at node: 674519060
Node count: 97
bipartivity = 0.5
transitivity = 0.52
sigma = not necessary

Subnetwork for component 0 at node: 1326264840
Node count: 195
bipartivity = 0.5
transitivity = 0.39
sigma = not necessary

Subnetwork for component 0 at node: 1206114100
Node count: 5
bipartivity = 0.89
transitivity = 0.5
sigma = not necessary

Subnetwork for component 0 at node: 5813060817
Node count: 3
bipartivity = 1.0
transitivity = 0
sigma = nan

Subnetwork for component 0 at node: 1266871604
Node count: 90
bipartivity = 0.5
transitivity = 0.52
sigma = not necessary

Subnetwork for component 0 at node: 5813087625
Node count: 78
bipartivity = 0.5
transitivity = 0.42
sigma = not necessary

Subnetwork for component 0 at node: 5812980079
Node count: 100
bipartivity = 0.5
transitivity = 0.54
sigma = not necessary

Subnetwork for component 0 at node: 828027702
Node count: 12
bipartivity = 0.75
transitivity = 0.23
sigma = not necessary

Subnetwork for component 0 at node: 675136878
Node count: 60
bipartivity = 0.5
transitivity = 0.62
sigma = not necessary

Subnetwork for component 0 at node: 5812983522
Node count: 7
bipartivity = 1.0
transitivity = 0
sigma = nan

Subnetwork for component 0 at node: 984794932
Node count: 27
bipartivity = 0.61
transitivity = 0.19
sigma = not necessary

Subnetwork for component 0 at node: 1046506683
Node count: 49
bipartivity = 0.51
transitivity = 0.29
sigma = not necessary

Subnetwork for component 0 at node: 1110640084
Node count: 51
bipartivity = 0.5
transitivity = 0.42
sigma = not necessary

Subnetwork for component 0 at node: 5813041796
Node count: 27
bipartivity = 0.61
transitivity = 0.19
sigma = not necessary

Subnetwork for component 0 at node: 766255970
Node count: 6
bipartivity = 0.61
transitivity = 0.88
sigma = not necessary

Subnetwork for component 0 at node: 736632557
Node count: 26
bipartivity = 0.52
transitivity = 0.37
sigma = not necessary

Subnetwork for component 0 at node: 891771553
Node count: 26
bipartivity = 0.52
transitivity = 0.37
sigma = not necessary

Subnetwork for component 0 at node: 5813061560
Node count: 13
bipartivity = 0.55
transitivity = 0.55
sigma = not necessary

Subnetwork for component 0 at node: 1141000881
Node count: 11
bipartivity = 0.61
transitivity = 0.48
sigma = not necessary

Subnetwork for component 0 at node: 1172031461
Node count: 11
bipartivity = 0.61
transitivity = 0.48
sigma = not necessary

No lattice nodes in component 0
Count of lattice nodes in component 0 is 0
Count of all nodes in component 0 is 408

Component 1: Graph with 4 nodes and 3 edges
Total # of nodes in component: 4

Subnetwork for component 1 at node: 1202125326
Node count: 4
Skipping parameter estimation, component node count < 36

No lattice nodes in component 1
Count of lattice nodes in component 1 is 0
Count of all nodes in component 1 is 4

Component 2: Graph with 2 nodes and 1 edges
Total # of nodes in component: 2

Subnetwork for component 2 at node: 1293135946
Node count: 2
Skipping parameter estimation, component node count < 36

No lattice nodes in component 2
Count of lattice nodes in component 2 is 0
Count of all nodes in component 2 is 2

Component 3: Graph with 2 nodes and 1 edges
Total # of nodes in component: 2

Subnetwork for component 3 at node: 5812980109
Node count: 2
Skipping parameter estimation, component node count < 36

No lattice nodes in component 3
Count of lattice nodes in component 3 is 0
Count of all nodes in component 3 is 2

NEW FILE
/content/drive/MyDrive/newdat_unweighted_bL(L).csv
roi: bL(L)
Entire Network: Graph with 157 nodes and 1196 edges

Enumerating connected components
Subnetwork 0: Graph with 123 nodes and 1161 edges
Subnetwork 1: Graph with 3 nodes and 2 edges
Subnetwork 2: Graph with 7 nodes and 7 edges
Subnetwork 3: Graph with 7 nodes and 6 edges
Subnetwork 4: Graph with 9 nodes and 13 edges
Subnetwork 5: Graph with 3 nodes and 3 edges
Subnetwork 6: Graph with 3 nodes and 3 edges
Subnetwork 7: Graph with 2 nodes and 1 edges

Analysis of each connected component
Component 0: Graph with 123 nodes and 1161 edges
Total # of nodes in component: 123

Subnetwork for component 0 at node: 268725517
Node count: 85
bipartivity = 0.5
transitivity = 0.53
sigma = not necessary

Subnetwork for component 0 at node: 298595394
Node count: 90
bipartivity = 0.5
transitivity = 0.53
sigma = not necessary

Subnetwork for component 0 at node: 328253133
Node count: 93
bipartivity = 0.5
transitivity = 0.53
sigma = not necessary

Subnetwork for component 0 at node: 359598627
Node count: 101
bipartivity = 0.5
transitivity = 0.52
sigma = not necessary

Subnetwork for component 0 at node: 425276848
Node count: 113
bipartivity = 0.5
transitivity = 0.51
sigma = not necessary

Subnetwork for component 0 at node: 1016805008
Node count: 90
bipartivity = 0.5
transitivity = 0.52
sigma = not necessary

Subnetwork for component 0 at node: 1048004460
Node count: 95
bipartivity = 0.5
transitivity = 0.52
sigma = not necessary

Subnetwork for component 0 at node: 1048207713
Node count: 92
bipartivity = 0.5
transitivity = 0.52
sigma = not necessary

Subnetwork for component 0 at node: 1328513713
Node count: 98
bipartivity = 0.5
transitivity = 0.52
sigma = not necessary

Subnetwork for component 0 at node: 5813022341
Node count: 113
bipartivity = 0.5
transitivity = 0.51
sigma = not necessary

Subnetwork for component 0 at node: 5813061512
Node count: 112
bipartivity = 0.5
transitivity = 0.52
sigma = not necessary

Subnetwork for component 0 at node: 299613480
Node count: 90
bipartivity = 0.5
transitivity = 0.53
sigma = not necessary

Subnetwork for component 0 at node: 329435390
Node count: 90
bipartivity = 0.5
transitivity = 0.53
sigma = not necessary

Subnetwork for component 0 at node: 551113395
Node count: 105
bipartivity = 0.5
transitivity = 0.52
sigma = not necessary

Subnetwork for component 0 at node: 643535876
Node count: 98
bipartivity = 0.5
transitivity = 0.52
sigma = not necessary

Subnetwork for component 0 at node: 644896959
Node count: 96
bipartivity = 0.5
transitivity = 0.52
sigma = not necessary

Subnetwork for component 0 at node: 675602461
Node count: 91
bipartivity = 0.5
transitivity = 0.53
sigma = not necessary

Subnetwork for component 0 at node: 735282133
Node count: 86
bipartivity = 0.5
transitivity = 0.53
sigma = not necessary

Subnetwork for component 0 at node: 767494105
Node count: 98
bipartivity = 0.5
transitivity = 0.52
sigma = not necessary

Subnetwork for component 0 at node: 1297815807
Node count: 95
bipartivity = 0.5
transitivity = 0.53
sigma = not necessary

Subnetwork for component 0 at node: 455431209
Node count: 101
bipartivity = 0.5
transitivity = 0.52
sigma = not necessary

Subnetwork for component 0 at node: 5813075824
Node count: 92
bipartivity = 0.5
transitivity = 0.53
sigma = not necessary

Subnetwork for component 0 at node: 328546871
Node count: 101
bipartivity = 0.5
transitivity = 0.52
sigma = not necessary

Subnetwork for component 0 at node: 1110972158
Node count: 99
bipartivity = 0.5
transitivity = 0.52
sigma = not necessary

Subnetwork for component 0 at node: 5813021261
Node count: 45
bipartivity = 0.5
transitivity = 0.6
sigma = not necessary

Subnetwork for component 0 at node: 360941147
Node count: 89
bipartivity = 0.5
transitivity = 0.53
sigma = not necessary

Subnetwork for component 0 at node: 424789697
Node count: 109
bipartivity = 0.5
transitivity = 0.52
sigma = not necessary

Subnetwork for component 0 at node: 454252960
Node count: 91
bipartivity = 0.5
transitivity = 0.53
sigma = not necessary

Subnetwork for component 0 at node: 512765910
Node count: 34
bipartivity = 0.5
transitivity = 0.65
sigma = not necessary

Subnetwork for component 0 at node: 517518166
Node count: 100
bipartivity = 0.5
transitivity = 0.52
sigma = not necessary

Subnetwork for component 0 at node: 578694777
Node count: 43
bipartivity = 0.5
transitivity = 0.61
sigma = not necessary

Subnetwork for component 0 at node: 582139830
Node count: 98
bipartivity = 0.5
transitivity = 0.52
sigma = not necessary

Subnetwork for component 0 at node: 582148591
Node count: 92
bipartivity = 0.5
transitivity = 0.53
sigma = not necessary

Subnetwork for component 0 at node: 1016114585
Node count: 30
bipartivity = 0.5
transitivity = 0.69
sigma = not necessary

Subnetwork for component 0 at node: 359586213
Node count: 92
bipartivity = 0.5
transitivity = 0.53
sigma = not necessary

Subnetwork for component 0 at node: 550081497
Node count: 107
bipartivity = 0.5
transitivity = 0.52
sigma = not necessary

Subnetwork for component 0 at node: 1328522741
Node count: 92
bipartivity = 0.5
transitivity = 0.53
sigma = not necessary

Subnetwork for component 0 at node: 1418351262
Node count: 95
bipartivity = 0.5
transitivity = 0.52
sigma = not necessary

Subnetwork for component 0 at node: 424767514
Node count: 98
bipartivity = 0.5
transitivity = 0.52
sigma = not necessary

Subnetwork for component 0 at node: 551790913
Node count: 102
bipartivity = 0.5
transitivity = 0.52
sigma = not necessary

Subnetwork for component 0 at node: 766298734
Node count: 25
bipartivity = 0.5
transitivity = 0.68
sigma = not necessary

Subnetwork for component 0 at node: 1109568718
Node count: 44
bipartivity = 0.5
transitivity = 0.61
sigma = not necessary

Subnetwork for component 0 at node: 422682603
Node count: 100
bipartivity = 0.5
transitivity = 0.52
sigma = not necessary

Subnetwork for component 0 at node: 551445253
Node count: 96
bipartivity = 0.5
transitivity = 0.52
sigma = not necessary

Subnetwork for component 0 at node: 551790504
Node count: 98
bipartivity = 0.5
transitivity = 0.52
sigma = not necessary

Subnetwork for component 0 at node: 707660374
Node count: 90
bipartivity = 0.5
transitivity = 0.53
sigma = not necessary

Subnetwork for component 0 at node: 800264315
Node count: 89
bipartivity = 0.5
transitivity = 0.53
sigma = not necessary

Subnetwork for component 0 at node: 985813153
Node count: 59
bipartivity = 0.5
transitivity = 0.6
sigma = not necessary

Subnetwork for component 0 at node: 1047183897
Node count: 93
bipartivity = 0.5
transitivity = 0.52
sigma = not necessary

Subnetwork for component 0 at node: 1203066222
Node count: 95
bipartivity = 0.5
transitivity = 0.52
sigma = not necessary

Subnetwork for component 0 at node: 1233436426
Node count: 92
bipartivity = 0.5
transitivity = 0.53
sigma = not necessary

Subnetwork for component 0 at node: 1263832477
Node count: 97
bipartivity = 0.5
transitivity = 0.52
sigma = not necessary

Subnetwork for component 0 at node: 1387583807
Node count: 90
bipartivity = 0.5
transitivity = 0.53
sigma = not necessary

Subnetwork for component 0 at node: 425104178
Node count: 78
bipartivity = 0.5
transitivity = 0.56
sigma = not necessary

Subnetwork for component 0 at node: 583175492
Node count: 100
bipartivity = 0.5
transitivity = 0.52
sigma = not necessary

Subnetwork for component 0 at node: 707647321
Node count: 94
bipartivity = 0.5
transitivity = 0.52
sigma = not necessary

Subnetwork for component 0 at node: 1131831702
Node count: 34
bipartivity = 0.5
transitivity = 0.7
sigma = not necessary

Subnetwork for component 0 at node: 5812983418
Node count: 103
bipartivity = 0.5
transitivity = 0.52
sigma = not necessary

Subnetwork for component 0 at node: 5813052909
Node count: 61
bipartivity = 0.5
transitivity = 0.59
sigma = not necessary

Subnetwork for component 0 at node: 5813061541
Node count: 34
bipartivity = 0.5
transitivity = 0.7
sigma = not necessary

Subnetwork for component 0 at node: 5813076043
Node count: 78
bipartivity = 0.5
transitivity = 0.56
sigma = not necessary

Subnetwork for component 0 at node: 1140996390
Node count: 98
bipartivity = 0.5
transitivity = 0.52
sigma = not necessary

Subnetwork for component 0 at node: 1419019956
Node count: 92
bipartivity = 0.5
transitivity = 0.52
sigma = not necessary

Subnetwork for component 0 at node: 5813087625
Node count: 95
bipartivity = 0.5
transitivity = 0.52
sigma = not necessary

Subnetwork for component 0 at node: 453380528
Node count: 88
bipartivity = 0.5
transitivity = 0.53
sigma = not necessary

Subnetwork for component 0 at node: 484735678
Node count: 96
bipartivity = 0.5
transitivity = 0.52
sigma = not necessary

Subnetwork for component 0 at node: 612638791
Node count: 95
bipartivity = 0.5
transitivity = 0.52
sigma = not necessary

Subnetwork for component 0 at node: 645090294
Node count: 93
bipartivity = 0.5
transitivity = 0.52
sigma = not necessary

Subnetwork for component 0 at node: 676612729
Node count: 104
bipartivity = 0.5
transitivity = 0.52
sigma = not necessary

Subnetwork for component 0 at node: 693927941
Node count: 91
bipartivity = 0.5
transitivity = 0.53
sigma = not necessary

Subnetwork for component 0 at node: 800743420
Node count: 91
bipartivity = 0.5
transitivity = 0.53
sigma = not necessary

Subnetwork for component 0 at node: 858725815
Node count: 89
bipartivity = 0.5
transitivity = 0.53
sigma = not necessary

Subnetwork for component 0 at node: 893158121
Node count: 81
bipartivity = 0.5
transitivity = 0.54
sigma = not necessary

Subnetwork for component 0 at node: 923726321
Node count: 90
bipartivity = 0.5
transitivity = 0.53
sigma = not necessary

Subnetwork for component 0 at node: 1050585709
Node count: 91
bipartivity = 0.5
transitivity = 0.53
sigma = not necessary

Subnetwork for component 0 at node: 1078007730
Node count: 101
bipartivity = 0.5
transitivity = 0.52
sigma = not necessary

Subnetwork for component 0 at node: 1078572735
Node count: 88
bipartivity = 0.5
transitivity = 0.53
sigma = not necessary

Subnetwork for component 0 at node: 1079707882
Node count: 89
bipartivity = 0.5
transitivity = 0.53
sigma = not necessary

Subnetwork for component 0 at node: 1140750808
Node count: 95
bipartivity = 0.5
transitivity = 0.52
sigma = not necessary

Subnetwork for component 0 at node: 1141328881
Node count: 94
bipartivity = 0.5
transitivity = 0.52
sigma = not necessary

Subnetwork for component 0 at node: 1141329053
Node count: 90
bipartivity = 0.5
transitivity = 0.53
sigma = not necessary

Subnetwork for component 0 at node: 1203066401
Node count: 90
bipartivity = 0.5
transitivity = 0.53
sigma = not necessary

Subnetwork for component 0 at node: 1295225451
Node count: 88
bipartivity = 0.5
transitivity = 0.53
sigma = not necessary

Subnetwork for component 0 at node: 1387583729
Node count: 90
bipartivity = 0.5
transitivity = 0.53
sigma = not necessary

Subnetwork for component 0 at node: 1418618235
Node count: 92
bipartivity = 0.5
transitivity = 0.53
sigma = not necessary

Subnetwork for component 0 at node: 5812996052
Node count: 86
bipartivity = 0.5
transitivity = 0.53
sigma = not necessary

Subnetwork for component 0 at node: 5813091744
Node count: 95
bipartivity = 0.5
transitivity = 0.52
sigma = not necessary

Subnetwork for component 0 at node: 5813093171
Node count: 94
bipartivity = 0.5
transitivity = 0.52
sigma = not necessary

Subnetwork for component 0 at node: 676616719
Node count: 93
bipartivity = 0.5
transitivity = 0.52
sigma = not necessary

Subnetwork for component 0 at node: 456846996
Node count: 25
bipartivity = 0.5
transitivity = 0.62
sigma = not necessary

Subnetwork for component 0 at node: 1016835041
Node count: 60
bipartivity = 0.5
transitivity = 0.55
sigma = not necessary

Subnetwork for component 0 at node: 5812983533
Node count: 90
bipartivity = 0.5
transitivity = 0.54
sigma = not necessary

Subnetwork for component 0 at node: 482762280
Node count: 28
bipartivity = 0.5
transitivity = 0.69
sigma = not necessary

Subnetwork for component 0 at node: 488322846
Node count: 9
bipartivity = 0.94
transitivity = 0.16
sigma = 0.76

Subnetwork for component 0 at node: 737167616
Node count: 6
bipartivity = 1.0
transitivity = 0
sigma = nan

Subnetwork for component 0 at node: 923809011
Node count: 6
bipartivity = 1.0
transitivity = 0
sigma = nan

Subnetwork for component 0 at node: 1202462198
Node count: 33
bipartivity = 0.5
transitivity = 0.7
sigma = not necessary

Subnetwork for component 0 at node: 1203066201
Node count: 64
bipartivity = 0.5
transitivity = 0.61
sigma = not necessary

Subnetwork for component 0 at node: 5813083733
Node count: 6
bipartivity = 1.0
transitivity = 0
sigma = nan

Subnetwork for component 0 at node: 513451621
Node count: 16
bipartivity = 0.58
transitivity = 0.44
sigma = not necessary

Subnetwork for component 0 at node: 829059301
Node count: 31
bipartivity = 0.5
transitivity = 0.64
sigma = not necessary

Subnetwork for component 0 at node: 984536209
Node count: 31
bipartivity = 0.5
transitivity = 0.64
sigma = not necessary

Subnetwork for component 0 at node: 985131499
Node count: 31
bipartivity = 0.5
transitivity = 0.64
sigma = not necessary

Subnetwork for component 0 at node: 5813082722
Node count: 31
bipartivity = 0.5
transitivity = 0.64
sigma = not necessary

Subnetwork for component 0 at node: 5813105778
Node count: 31
bipartivity = 0.5
transitivity = 0.64
sigma = not necessary

Subnetwork for component 0 at node: 520380132
Node count: 36
bipartivity = 0.5
transitivity = 0.74
sigma = not necessary

Subnetwork for component 0 at node: 5813098776
Node count: 3
bipartivity = 1.0
transitivity = 0
sigma = nan

Subnetwork for component 0 at node: 487925037
Node count: 51
bipartivity = 0.5
transitivity = 0.63
sigma = not necessary

Subnetwork for component 0 at node: 5812989588
Node count: 81
bipartivity = 0.5
transitivity = 0.54
sigma = not necessary

Subnetwork for component 0 at node: 1047676850
Node count: 7
bipartivity = 0.73
transitivity = 0.54
sigma = not necessary

Subnetwork for component 0 at node: 5901213819
Node count: 7
bipartivity = 0.73
transitivity = 0.54
sigma = not necessary

Subnetwork for component 0 at node: 549955973
Node count: 45
bipartivity = 0.5
transitivity = 0.63
sigma = not necessary

Subnetwork for component 0 at node: 5812980567
Node count: 83
bipartivity = 0.5
transitivity = 0.54
sigma = not necessary

Subnetwork for component 0 at node: 5812982727
Node count: 46
bipartivity = 0.5
transitivity = 0.66
sigma = not necessary

Subnetwork for component 0 at node: 612371421
Node count: 5
bipartivity = 0.89
transitivity = 0.38
sigma = not necessary

Subnetwork for component 0 at node: 1047489962
Node count: 24
bipartivity = 0.5
transitivity = 0.69
sigma = not necessary

Subnetwork for component 0 at node: 645224664
Node count: 39
bipartivity = 0.5
transitivity = 0.63
sigma = not necessary

Subnetwork for component 0 at node: 5812979560
Node count: 39
bipartivity = 0.5
transitivity = 0.63
sigma = not necessary

Subnetwork for component 0 at node: 581332573
Node count: 30
bipartivity = 0.5
transitivity = 0.76
sigma = not necessary

Subnetwork for component 0 at node: 1231299343
Node count: 23
bipartivity = 0.5
transitivity = 0.65
sigma = not necessary

Subnetwork for component 0 at node: 1016118449
Node count: 11
bipartivity = 0.74
transitivity = 0.43
sigma = not necessary

Subnetwork for component 0 at node: 1295566429
Node count: 33
bipartivity = 0.5
transitivity = 0.75
sigma = not necessary

Subnetwork for component 0 at node: 5813020996
Node count: 18
bipartivity = 0.5
transitivity = 0.71
sigma = not necessary

No lattice nodes in component 0
Count of lattice nodes in component 0 is 0
Count of all nodes in component 0 is 123

Component 1: Graph with 3 nodes and 2 edges
Total # of nodes in component: 3

Subnetwork for component 1 at node: 5812981791
Node count: 3
Skipping parameter estimation, component node count < 36

No lattice nodes in component 1
Count of lattice nodes in component 1 is 0
Count of all nodes in component 1 is 3

Component 2: Graph with 7 nodes and 7 edges
Total # of nodes in component: 7

Subnetwork for component 2 at node: 1167304403
Node count: 6
Skipping parameter estimation, component node count < 36

No lattice nodes in component 2
Count of lattice nodes in component 2 is 0
Count of all nodes in component 2 is 7

Component 3: Graph with 7 nodes and 6 edges
Total # of nodes in component: 7

Subnetwork for component 3 at node: 1230125720
Node count: 3
Skipping parameter estimation, component node count < 36

No lattice nodes in component 3
Count of lattice nodes in component 3 is 0
Count of all nodes in component 3 is 7

Component 4: Graph with 9 nodes and 13 edges
Total # of nodes in component: 9

Subnetwork for component 4 at node: 1167295856
Node count: 4
Skipping parameter estimation, component node count < 36

No lattice nodes in component 4
Count of lattice nodes in component 4 is 0
Count of all nodes in component 4 is 9

Component 5: Graph with 3 nodes and 3 edges
Total # of nodes in component: 3

Subnetwork for component 5 at node: 1167645658
Node count: 3
Skipping parameter estimation, component node count < 36

No lattice nodes in component 5
Count of lattice nodes in component 5 is 0
Count of all nodes in component 5 is 3

Component 6: Graph with 3 nodes and 3 edges
Total # of nodes in component: 3

Subnetwork for component 6 at node: 1199712167
Node count: 3
Skipping parameter estimation, component node count < 36

No lattice nodes in component 6
Count of lattice nodes in component 6 is 0
Count of all nodes in component 6 is 3

Component 7: Graph with 2 nodes and 1 edges
Total # of nodes in component: 2

Subnetwork for component 7 at node: 1204547624
Node count: 2
Skipping parameter estimation, component node count < 36

No lattice nodes in component 7
Count of lattice nodes in component 7 is 0
Count of all nodes in component 7 is 2

NEW FILE
/content/drive/MyDrive/newdat_unweighted_BU(L).csv
roi: BU(L)
Entire Network: Graph with 293 nodes and 977 edges

Enumerating connected components
Subnetwork 0: Graph with 263 nodes and 958 edges
Subnetwork 1: Graph with 6 nodes and 5 edges
Subnetwork 2: Graph with 3 nodes and 2 edges
Subnetwork 3: Graph with 2 nodes and 1 edges
Subnetwork 4: Graph with 3 nodes and 2 edges
Subnetwork 5: Graph with 2 nodes and 1 edges
Subnetwork 6: Graph with 2 nodes and 1 edges
Subnetwork 7: Graph with 3 nodes and 2 edges
Subnetwork 8: Graph with 2 nodes and 1 edges
Subnetwork 9: Graph with 3 nodes and 2 edges
Subnetwork 10: Graph with 2 nodes and 1 edges
Subnetwork 11: Graph with 2 nodes and 1 edges

Analysis of each connected component
Component 0: Graph with 263 nodes and 958 edges
Total # of nodes in component: 263

Subnetwork for component 0 at node: 234292899
Node count: 88
bipartivity = 0.5
transitivity = 0.47
sigma = not necessary

Subnetwork for component 0 at node: 540112974
Node count: 98
bipartivity = 0.5
transitivity = 0.5
sigma = not necessary

Subnetwork for component 0 at node: 885599260
Node count: 50
bipartivity = 0.53
transitivity = 0.22
sigma = not necessary

Subnetwork for component 0 at node: 886281163
Node count: 52
bipartivity = 0.53
transitivity = 0.22
sigma = not necessary

Subnetwork for component 0 at node: 236331138
Node count: 90
bipartivity = 0.5
transitivity = 0.36
sigma = not necessary

Subnetwork for component 0 at node: 886285443
Node count: 4
bipartivity = 1.0
transitivity = 0
sigma = nan

Subnetwork for component 0 at node: 919763043
Node count: 149
bipartivity = 0.5
transitivity = 0.31
sigma = not necessary

Subnetwork for component 0 at node: 947664053
Node count: 4
bipartivity = 1.0
transitivity = 0
sigma = nan

Subnetwork for component 0 at node: 265120677
Node count: 25
bipartivity = 0.52
transitivity = 0.37
sigma = not necessary

Subnetwork for component 0 at node: 295136778
Node count: 42
bipartivity = 0.53
transitivity = 0.23
sigma = not necessary

Subnetwork for component 0 at node: 911496103
Node count: 47
bipartivity = 0.53
transitivity = 0.23
sigma = not necessary

Subnetwork for component 0 at node: 980391580
Node count: 29
bipartivity = 0.52
transitivity = 0.34
sigma = not necessary

Subnetwork for component 0 at node: 295820069
Node count: 35
bipartivity = 0.55
transitivity = 0.22
sigma = not necessary

Subnetwork for component 0 at node: 296497316
Node count: 32
bipartivity = 0.52
transitivity = 0.33
sigma = not necessary

Subnetwork for component 0 at node: 1104824502
Node count: 82
bipartivity = 0.5
transitivity = 0.51
sigma = not necessary

Subnetwork for component 0 at node: 1250920325
Node count: 14
bipartivity = 0.57
transitivity = 0.45
sigma = not necessary

Subnetwork for component 0 at node: 1250924355
Node count: 39
bipartivity = 0.53
transitivity = 0.24
sigma = not necessary

Subnetwork for component 0 at node: 1534616068
Node count: 45
bipartivity = 0.53
transitivity = 0.23
sigma = not necessary

Subnetwork for component 0 at node: 325489440
Node count: 45
bipartivity = 0.53
transitivity = 0.23
sigma = not necessary

Subnetwork for component 0 at node: 885940052
Node count: 27
bipartivity = 0.52
transitivity = 0.36
sigma = not necessary

Subnetwork for component 0 at node: 1374731590
Node count: 41
bipartivity = 0.53
transitivity = 0.23
sigma = not necessary

Subnetwork for component 0 at node: 5813046963
Node count: 35
bipartivity = 0.54
transitivity = 0.22
sigma = not necessary

Subnetwork for component 0 at node: 329289084
Node count: 8
bipartivity = 1.0
transitivity = 0
sigma = nan

Subnetwork for component 0 at node: 422877762
Node count: 29
bipartivity = 0.53
transitivity = 0.51
sigma = not necessary

Subnetwork for component 0 at node: 359637824
Node count: 3
bipartivity = 1.0
transitivity = 0
sigma = nan

Subnetwork for component 0 at node: 362507326
Node count: 116
bipartivity = 0.5
transitivity = 0.34
sigma = not necessary

Subnetwork for component 0 at node: 978673646
Node count: 108
bipartivity = 0.5
transitivity = 0.36
sigma = not necessary

Subnetwork for component 0 at node: 1003249888
Node count: 114
bipartivity = 0.5
transitivity = 0.34
sigma = not necessary

Subnetwork for component 0 at node: 1105955480
Node count: 117
bipartivity = 0.5
transitivity = 0.36
sigma = not necessary

Subnetwork for component 0 at node: 1198749960
Node count: 145
bipartivity = 0.5
transitivity = 0.33
sigma = not necessary

Subnetwork for component 0 at node: 1225951007
Node count: 124
bipartivity = 0.5
transitivity = 0.34
sigma = not necessary

Subnetwork for component 0 at node: 390818643
Node count: 93
bipartivity = 0.5
transitivity = 0.36
sigma = not necessary

Subnetwork for component 0 at node: 391155165
Node count: 7
bipartivity = 0.85
transitivity = 0.35
sigma = not necessary

Subnetwork for component 0 at node: 889414782
Node count: 16
bipartivity = 0.87
transitivity = 0.18
sigma = 1.17

Subnetwork for component 0 at node: 1168387674
Node count: 6
bipartivity = 0.83
transitivity = 0.4
sigma = not necessary

Subnetwork for component 0 at node: 1254947903
Node count: 92
bipartivity = 0.5
transitivity = 0.36
sigma = not necessary

Subnetwork for component 0 at node: 204613133
Node count: 4
bipartivity = 0.87
transitivity = 0.6
sigma = not necessary

Subnetwork for component 0 at node: 422876942
Node count: 30
bipartivity = 0.6
transitivity = 0.31
sigma = not necessary

Subnetwork for component 0 at node: 915615087
Node count: 52
bipartivity = 0.52
transitivity = 0.35
sigma = not necessary

Subnetwork for component 0 at node: 1076185604
Node count: 22
bipartivity = 0.79
transitivity = 0.17
sigma = not necessary

Subnetwork for component 0 at node: 1310822912
Node count: 26
bipartivity = 0.62
transitivity = 0.3
sigma = not necessary

Subnetwork for component 0 at node: 1321745141
Node count: 44
bipartivity = 0.61
transitivity = 0.24
sigma = not necessary

Subnetwork for component 0 at node: 423770604
Node count: 30
bipartivity = 0.6
transitivity = 0.29
sigma = not necessary

Subnetwork for component 0 at node: 1322522242
Node count: 42
bipartivity = 0.52
transitivity = 0.38
sigma = not necessary

Subnetwork for component 0 at node: 454939928
Node count: 28
bipartivity = 0.84
transitivity = 0.12
sigma = 0.89

Subnetwork for component 0 at node: 549385850
Node count: 7
bipartivity = 0.91
transitivity = 0.18
sigma = 1.0

Subnetwork for component 0 at node: 915606051
Node count: 32
bipartivity = 0.78
transitivity = 0.16
sigma = not necessary

Subnetwork for component 0 at node: 946978006
Node count: 7
bipartivity = 0.91
transitivity = 0.18
sigma = 1.0

Subnetwork for component 0 at node: 5813049824
Node count: 38
bipartivity = 0.62
transitivity = 0.28
sigma = not necessary

Subnetwork for component 0 at node: 481199836
Node count: 34
bipartivity = 0.55
transitivity = 0.22
sigma = not necessary

Subnetwork for component 0 at node: 1135872491
Node count: 34
bipartivity = 0.55
transitivity = 0.22
sigma = not necessary

Subnetwork for component 0 at node: 483193732
Node count: 50
bipartivity = 0.53
transitivity = 0.23
sigma = not necessary

Subnetwork for component 0 at node: 915605750
Node count: 24
bipartivity = 0.72
transitivity = 0.3
sigma = not necessary

Subnetwork for component 0 at node: 885257860
Node count: 34
bipartivity = 0.55
transitivity = 0.22
sigma = not necessary

Subnetwork for component 0 at node: 915610725
Node count: 34
bipartivity = 0.55
transitivity = 0.22
sigma = not necessary

Subnetwork for component 0 at node: 948346519
Node count: 37
bipartivity = 0.55
transitivity = 0.22
sigma = not necessary

Subnetwork for component 0 at node: 948363764
Node count: 34
bipartivity = 0.55
transitivity = 0.22
sigma = not necessary

Subnetwork for component 0 at node: 949045811
Node count: 56
bipartivity = 0.52
transitivity = 0.34
sigma = not necessary

Subnetwork for component 0 at node: 977710985
Node count: 158
bipartivity = 0.5
transitivity = 0.31
sigma = not necessary

Subnetwork for component 0 at node: 1104841576
Node count: 37
bipartivity = 0.55
transitivity = 0.22
sigma = not necessary

Subnetwork for component 0 at node: 1135294306
Node count: 57
bipartivity = 0.56
transitivity = 0.2
sigma = not necessary

Subnetwork for component 0 at node: 1198049989
Node count: 34
bipartivity = 0.55
transitivity = 0.22
sigma = not necessary

Subnetwork for component 0 at node: 1199082254
Node count: 39
bipartivity = 0.53
transitivity = 0.24
sigma = not necessary

Subnetwork for component 0 at node: 1342539738
Node count: 34
bipartivity = 0.55
transitivity = 0.22
sigma = not necessary

Subnetwork for component 0 at node: 1385291666
Node count: 34
bipartivity = 0.55
transitivity = 0.22
sigma = not necessary

Subnetwork for component 0 at node: 5813054173
Node count: 34
bipartivity = 0.55
transitivity = 0.22
sigma = not necessary

Subnetwork for component 0 at node: 541127846
Node count: 125
bipartivity = 0.5
transitivity = 0.32
sigma = not necessary

Subnetwork for component 0 at node: 787762461
Node count: 127
bipartivity = 0.5
transitivity = 0.31
sigma = not necessary

Subnetwork for component 0 at node: 917647959
Node count: 126
bipartivity = 0.5
transitivity = 0.31
sigma = not necessary

Subnetwork for component 0 at node: 918334668
Node count: 125
bipartivity = 0.5
transitivity = 0.32
sigma = not necessary

Subnetwork for component 0 at node: 948709216
Node count: 126
bipartivity = 0.5
transitivity = 0.32
sigma = not necessary

Subnetwork for component 0 at node: 949710555
Node count: 127
bipartivity = 0.5
transitivity = 0.31
sigma = not necessary

Subnetwork for component 0 at node: 978051730
Node count: 126
bipartivity = 0.5
transitivity = 0.31
sigma = not necessary

Subnetwork for component 0 at node: 978336888
Node count: 126
bipartivity = 0.5
transitivity = 0.31
sigma = not necessary

Subnetwork for component 0 at node: 1036637638
Node count: 142
bipartivity = 0.5
transitivity = 0.31
sigma = not necessary

Subnetwork for component 0 at node: 1043825714
Node count: 129
bipartivity = 0.5
transitivity = 0.31
sigma = not necessary

Subnetwork for component 0 at node: 1136865339
Node count: 123
bipartivity = 0.5
transitivity = 0.32
sigma = not necessary

Subnetwork for component 0 at node: 1168059800
Node count: 103
bipartivity = 0.5
transitivity = 0.34
sigma = not necessary

Subnetwork for component 0 at node: 1168392468
Node count: 82
bipartivity = 0.5
transitivity = 0.39
sigma = not necessary

Subnetwork for component 0 at node: 1198330286
Node count: 129
bipartivity = 0.5
transitivity = 0.32
sigma = not necessary

Subnetwork for component 0 at node: 1198334861
Node count: 78
bipartivity = 0.5
transitivity = 0.4
sigma = not necessary

Subnetwork for component 0 at node: 1198671672
Node count: 113
bipartivity = 0.5
transitivity = 0.32
sigma = not necessary

Subnetwork for component 0 at node: 1198684596
Node count: 117
bipartivity = 0.5
transitivity = 0.32
sigma = not necessary

Subnetwork for component 0 at node: 1199431561
Node count: 111
bipartivity = 0.5
transitivity = 0.33
sigma = not necessary

Subnetwork for component 0 at node: 1230121634
Node count: 115
bipartivity = 0.5
transitivity = 0.32
sigma = not necessary

Subnetwork for component 0 at node: 1230125720
Node count: 102
bipartivity = 0.5
transitivity = 0.34
sigma = not necessary

Subnetwork for component 0 at node: 1260422110
Node count: 105
bipartivity = 0.5
transitivity = 0.34
sigma = not necessary

Subnetwork for component 0 at node: 1260828727
Node count: 108
bipartivity = 0.5
transitivity = 0.33
sigma = not necessary

Subnetwork for component 0 at node: 5813071320
Node count: 128
bipartivity = 0.5
transitivity = 0.31
sigma = not necessary

Subnetwork for component 0 at node: 5813127603
Node count: 34
bipartivity = 0.5
transitivity = 0.67
sigma = not necessary

Subnetwork for component 0 at node: 577373434
Node count: 19
bipartivity = 0.8
transitivity = 0.15
sigma = 0.74

Subnetwork for component 0 at node: 1570111396
Node count: 29
bipartivity = 0.79
transitivity = 0.15
sigma = not necessary

Subnetwork for component 0 at node: 579420623
Node count: 10
bipartivity = 1.0
transitivity = 0
sigma = nan

Subnetwork for component 0 at node: 948376859
Node count: 45
bipartivity = 0.55
transitivity = 0.34
sigma = not necessary

Subnetwork for component 0 at node: 1166674437
Node count: 5
bipartivity = 1.0
transitivity = 0
sigma = nan

Subnetwork for component 0 at node: 1198373874
Node count: 14
bipartivity = 0.9
transitivity = 0.11
sigma = 0.83

Subnetwork for component 0 at node: 614081151
Node count: 17
bipartivity = 0.74
transitivity = 0.24
sigma = not necessary

Subnetwork for component 0 at node: 1199383847
Node count: 5
bipartivity = 1.0
transitivity = 0
sigma = nan

Subnetwork for component 0 at node: 5813033535
Node count: 5
bipartivity = 1.0
transitivity = 0
sigma = nan

Subnetwork for component 0 at node: 5813044992
Node count: 33
bipartivity = 0.63
transitivity = 0.23
sigma = not necessary

Subnetwork for component 0 at node: 667241165
Node count: 100
bipartivity = 0.5
transitivity = 0.35
sigma = not necessary

Subnetwork for component 0 at node: 549722579
Node count: 8
bipartivity = 0.78
transitivity = 0.43
sigma = not necessary

Subnetwork for component 0 at node: 762222901
Node count: 33
bipartivity = 0.51
transitivity = 0.44
sigma = not necessary

Subnetwork for component 0 at node: 5813061260
Node count: 121
bipartivity = 0.5
transitivity = 0.36
sigma = not necessary

Subnetwork for component 0 at node: 1168064774
Node count: 115
bipartivity = 0.5
transitivity = 0.32
sigma = not necessary

Subnetwork for component 0 at node: 1198413357
Node count: 115
bipartivity = 0.5
transitivity = 0.32
sigma = not necessary

Subnetwork for component 0 at node: 1198667367
Node count: 113
bipartivity = 0.5
transitivity = 0.32
sigma = not necessary

Subnetwork for component 0 at node: 1198680122
Node count: 120
bipartivity = 0.5
transitivity = 0.32
sigma = not necessary

Subnetwork for component 0 at node: 1198680249
Node count: 109
bipartivity = 0.5
transitivity = 0.33
sigma = not necessary

Subnetwork for component 0 at node: 1198680441
Node count: 109
bipartivity = 0.5
transitivity = 0.33
sigma = not necessary

Subnetwork for component 0 at node: 1199017128
Node count: 112
bipartivity = 0.5
transitivity = 0.33
sigma = not necessary

Subnetwork for component 0 at node: 1199432267
Node count: 102
bipartivity = 0.5
transitivity = 0.34
sigma = not necessary

Subnetwork for component 0 at node: 1199699496
Node count: 116
bipartivity = 0.5
transitivity = 0.32
sigma = not necessary

Subnetwork for component 0 at node: 1199712272
Node count: 113
bipartivity = 0.5
transitivity = 0.32
sigma = not necessary

Subnetwork for component 0 at node: 1200057627
Node count: 70
bipartivity = 0.5
transitivity = 0.44
sigma = not necessary

Subnetwork for component 0 at node: 1229710803
Node count: 113
bipartivity = 0.5
transitivity = 0.32
sigma = not necessary

Subnetwork for component 0 at node: 1231066741
Node count: 66
bipartivity = 0.5
transitivity = 0.45
sigma = not necessary

Subnetwork for component 0 at node: 1261086755
Node count: 112
bipartivity = 0.5
transitivity = 0.33
sigma = not necessary

Subnetwork for component 0 at node: 1261086823
Node count: 107
bipartivity = 0.5
transitivity = 0.33
sigma = not necessary

Subnetwork for component 0 at node: 1261091124
Node count: 110
bipartivity = 0.5
transitivity = 0.33
sigma = not necessary

Subnetwork for component 0 at node: 1261091174
Node count: 111
bipartivity = 0.5
transitivity = 0.33
sigma = not necessary

Subnetwork for component 0 at node: 1261427857
Node count: 109
bipartivity = 0.5
transitivity = 0.33
sigma = not necessary

Subnetwork for component 0 at node: 1291780631
Node count: 98
bipartivity = 0.5
transitivity = 0.35
sigma = not necessary

Subnetwork for component 0 at node: 1291780710
Node count: 43
bipartivity = 0.5
transitivity = 0.57
sigma = not necessary

Subnetwork for component 0 at node: 1449247522
Node count: 129
bipartivity = 0.5
transitivity = 0.31
sigma = not necessary

Subnetwork for component 0 at node: 5812979082
Node count: 102
bipartivity = 0.5
transitivity = 0.34
sigma = not necessary

Subnetwork for component 0 at node: 788729370
Node count: 43
bipartivity = 0.65
transitivity = 0.19
sigma = not necessary

Subnetwork for component 0 at node: 1012475364
Node count: 20
bipartivity = 0.76
transitivity = 0.2
sigma = not necessary

Subnetwork for component 0 at node: 850117033
Node count: 6
bipartivity = 0.83
transitivity = 0.4
sigma = not necessary

Subnetwork for component 0 at node: 1135518161
Node count: 47
bipartivity = 0.53
transitivity = 0.23
sigma = not necessary

Subnetwork for component 0 at node: 1443946326
Node count: 21
bipartivity = 0.53
transitivity = 0.43
sigma = not necessary

Subnetwork for component 0 at node: 885939922
Node count: 17
bipartivity = 0.54
transitivity = 0.46
sigma = not necessary

Subnetwork for component 0 at node: 1385291703
Node count: 42
bipartivity = 0.53
transitivity = 0.23
sigma = not necessary

Subnetwork for component 0 at node: 1323221783
Node count: 7
bipartivity = 0.8
transitivity = 0.45
sigma = not necessary

Subnetwork for component 0 at node: 5813058338
Node count: 23
bipartivity = 0.52
transitivity = 0.38
sigma = not necessary

Subnetwork for component 0 at node: 886281051
Node count: 12
bipartivity = 0.7
transitivity = 0.36
sigma = not necessary

Subnetwork for component 0 at node: 295820085
Node count: 25
bipartivity = 0.52
transitivity = 0.37
sigma = not necessary

Subnetwork for component 0 at node: 912187099
Node count: 31
bipartivity = 0.61
transitivity = 0.29
sigma = not necessary

Subnetwork for component 0 at node: 486315287
Node count: 6
bipartivity = 0.78
transitivity = 0.5
sigma = not necessary

Subnetwork for component 0 at node: 977335062
Node count: 48
bipartivity = 0.52
transitivity = 0.37
sigma = not necessary

Subnetwork for component 0 at node: 5813022949
Node count: 37
bipartivity = 0.57
transitivity = 0.29
sigma = not necessary

Subnetwork for component 0 at node: 5813050747
Node count: 22
bipartivity = 0.51
transitivity = 0.56
sigma = not necessary

Subnetwork for component 0 at node: 5813088939
Node count: 30
bipartivity = 0.63
transitivity = 0.28
sigma = not necessary

Subnetwork for component 0 at node: 946658448
Node count: 15
bipartivity = 0.8
transitivity = 0.17
sigma = not necessary

Subnetwork for component 0 at node: 979052812
Node count: 13
bipartivity = 0.79
transitivity = 0.19
sigma = not necessary

Subnetwork for component 0 at node: 980737209
Node count: 35
bipartivity = 0.66
transitivity = 0.22
sigma = not necessary

Subnetwork for component 0 at node: 1261130127
Node count: 30
bipartivity = 0.63
transitivity = 0.37
sigma = not necessary

Subnetwork for component 0 at node: 946641212
Node count: 33
bipartivity = 0.51
transitivity = 0.42
sigma = not necessary

Subnetwork for component 0 at node: 1231070863
Node count: 28
bipartivity = 0.5
transitivity = 0.78
sigma = not necessary

Subnetwork for component 0 at node: 1261751722
Node count: 68
bipartivity = 0.5
transitivity = 0.44
sigma = not necessary

Subnetwork for component 0 at node: 5813049931
Node count: 30
bipartivity = 0.5
transitivity = 0.76
sigma = not necessary

Subnetwork for component 0 at node: 1199427845
Node count: 117
bipartivity = 0.5
transitivity = 0.32
sigma = not necessary

Subnetwork for component 0 at node: 488922181
Node count: 98
bipartivity = 0.5
transitivity = 0.35
sigma = not necessary

Subnetwork for component 0 at node: 886285039
Node count: 88
bipartivity = 0.5
transitivity = 0.36
sigma = not necessary

Subnetwork for component 0 at node: 978733459
Node count: 124
bipartivity = 0.5
transitivity = 0.32
sigma = not necessary

Subnetwork for component 0 at node: 1167295856
Node count: 118
bipartivity = 0.5
transitivity = 0.32
sigma = not necessary

Subnetwork for component 0 at node: 1168055653
Node count: 110
bipartivity = 0.5
transitivity = 0.33
sigma = not necessary

Subnetwork for component 0 at node: 1198675740
Node count: 117
bipartivity = 0.5
transitivity = 0.32
sigma = not necessary

Subnetwork for component 0 at node: 1198680426
Node count: 114
bipartivity = 0.5
transitivity = 0.32
sigma = not necessary

Subnetwork for component 0 at node: 1199086313
Node count: 103
bipartivity = 0.5
transitivity = 0.33
sigma = not necessary

Subnetwork for component 0 at node: 1261056809
Node count: 93
bipartivity = 0.5
transitivity = 0.36
sigma = not necessary

Subnetwork for component 0 at node: 1261082560
Node count: 109
bipartivity = 0.5
transitivity = 0.33
sigma = not necessary

Subnetwork for component 0 at node: 1261086863
Node count: 106
bipartivity = 0.5
transitivity = 0.33
sigma = not necessary

Subnetwork for component 0 at node: 1261091157
Node count: 106
bipartivity = 0.5
transitivity = 0.33
sigma = not necessary

Subnetwork for component 0 at node: 1261169514
Node count: 107
bipartivity = 0.5
transitivity = 0.33
sigma = not necessary

Subnetwork for component 0 at node: 1261423480
Node count: 98
bipartivity = 0.5
transitivity = 0.35
sigma = not necessary

Subnetwork for component 0 at node: 1261427892
Node count: 100
bipartivity = 0.5
transitivity = 0.34
sigma = not necessary

Subnetwork for component 0 at node: 1261427999
Node count: 100
bipartivity = 0.5
transitivity = 0.34
sigma = not necessary

Subnetwork for component 0 at node: 1261432052
Node count: 100
bipartivity = 0.5
transitivity = 0.34
sigma = not necessary

Subnetwork for component 0 at node: 1261432076
Node count: 100
bipartivity = 0.5
transitivity = 0.34
sigma = not necessary

Subnetwork for component 0 at node: 1261432159
Node count: 100
bipartivity = 0.5
transitivity = 0.34
sigma = not necessary

Subnetwork for component 0 at node: 1292113218
Node count: 103
bipartivity = 0.5
transitivity = 0.34
sigma = not necessary

Subnetwork for component 0 at node: 1292445517
Node count: 100
bipartivity = 0.5
transitivity = 0.34
sigma = not necessary

Subnetwork for component 0 at node: 1292458303
Node count: 100
bipartivity = 0.5
transitivity = 0.34
sigma = not necessary

Subnetwork for component 0 at node: 1292458366
Node count: 100
bipartivity = 0.5
transitivity = 0.34
sigma = not necessary

Subnetwork for component 0 at node: 1292799346
Node count: 89
bipartivity = 0.5
transitivity = 0.36
sigma = not necessary

Subnetwork for component 0 at node: 1322470509
Node count: 108
bipartivity = 0.5
transitivity = 0.33
sigma = not necessary

Subnetwork for component 0 at node: 1322470594
Node count: 111
bipartivity = 0.5
transitivity = 0.33
sigma = not necessary

Subnetwork for component 0 at node: 1322811128
Node count: 104
bipartivity = 0.5
transitivity = 0.33
sigma = not necessary

Subnetwork for component 0 at node: 1322811160
Node count: 100
bipartivity = 0.5
transitivity = 0.34
sigma = not necessary

Subnetwork for component 0 at node: 1322811232
Node count: 107
bipartivity = 0.5
transitivity = 0.33
sigma = not necessary

Subnetwork for component 0 at node: 5812979459
Node count: 108
bipartivity = 0.5
transitivity = 0.33
sigma = not necessary

Subnetwork for component 0 at node: 5812979684
Node count: 88
bipartivity = 0.5
transitivity = 0.36
sigma = not necessary

Subnetwork for component 0 at node: 5812979686
Node count: 100
bipartivity = 0.5
transitivity = 0.34
sigma = not necessary

Subnetwork for component 0 at node: 5812983887
Node count: 105
bipartivity = 0.5
transitivity = 0.33
sigma = not necessary

Subnetwork for component 0 at node: 5813020587
Node count: 105
bipartivity = 0.5
transitivity = 0.33
sigma = not necessary

Subnetwork for component 0 at node: 5813038224
Node count: 112
bipartivity = 0.5
transitivity = 0.33
sigma = not necessary

Subnetwork for component 0 at node: 5813061177
Node count: 122
bipartivity = 0.5
transitivity = 0.34
sigma = not necessary

Subnetwork for component 0 at node: 5813080272
Node count: 108
bipartivity = 0.5
transitivity = 0.33
sigma = not necessary

Subnetwork for component 0 at node: 946304488
Node count: 34
bipartivity = 0.6
transitivity = 0.29
sigma = not necessary

Subnetwork for component 0 at node: 1100792636
Node count: 9
bipartivity = 0.69
transitivity = 0.43
sigma = not necessary

Subnetwork for component 0 at node: 1259424853
Node count: 30
bipartivity = 0.64
transitivity = 0.24
sigma = not necessary

Subnetwork for component 0 at node: 1321749057
Node count: 16
bipartivity = 0.66
transitivity = 0.37
sigma = not necessary

Subnetwork for component 0 at node: 1322531033
Node count: 24
bipartivity = 0.63
transitivity = 0.28
sigma = not necessary

Subnetwork for component 0 at node: 946308203
Node count: 22
bipartivity = 0.51
transitivity = 0.51
sigma = not necessary

Subnetwork for component 0 at node: 948342190
Node count: 25
bipartivity = 0.52
transitivity = 0.37
sigma = not necessary

Subnetwork for component 0 at node: 1537686032
Node count: 8
bipartivity = 0.81
transitivity = 0.3
sigma = not necessary

Subnetwork for component 0 at node: 5813020698
Node count: 8
bipartivity = 0.81
transitivity = 0.3
sigma = not necessary

Subnetwork for component 0 at node: 1105882358
Node count: 33
bipartivity = 0.5
transitivity = 0.74
sigma = not necessary

Subnetwork for component 0 at node: 1259386264
Node count: 35
bipartivity = 0.5
transitivity = 0.68
sigma = not necessary

Subnetwork for component 0 at node: 486842208
Node count: 13
bipartivity = 0.86
transitivity = 0.12
sigma = 1.0

Subnetwork for component 0 at node: 915615021
Node count: 13
bipartivity = 0.86
transitivity = 0.12
sigma = 1.0

Subnetwork for component 0 at node: 915943091
Node count: 27
bipartivity = 0.66
transitivity = 0.22
sigma = not necessary

Subnetwork for component 0 at node: 1071121755
Node count: 18
bipartivity = 0.79
transitivity = 0.17
sigma = not necessary

Subnetwork for component 0 at node: 977339122
Node count: 27
bipartivity = 0.64
transitivity = 0.24
sigma = not necessary

Subnetwork for component 0 at node: 1039404729
Node count: 19
bipartivity = 0.62
transitivity = 0.29
sigma = not necessary

Subnetwork for component 0 at node: 1168392003
Node count: 106
bipartivity = 0.5
transitivity = 0.34
sigma = not necessary

Subnetwork for component 0 at node: 1230480261
Node count: 101
bipartivity = 0.5
transitivity = 0.34
sigma = not necessary

Subnetwork for component 0 at node: 1231070792
Node count: 60
bipartivity = 0.5
transitivity = 0.46
sigma = not necessary

Subnetwork for component 0 at node: 5813045050
Node count: 106
bipartivity = 0.5
transitivity = 0.34
sigma = not necessary

Subnetwork for component 0 at node: 5813060726
Node count: 127
bipartivity = 0.5
transitivity = 0.31
sigma = not necessary

Subnetwork for component 0 at node: 5813026514
Node count: 22
bipartivity = 0.51
transitivity = 0.51
sigma = not necessary

Subnetwork for component 0 at node: 5813061495
Node count: 94
bipartivity = 0.5
transitivity = 0.39
sigma = not necessary

Subnetwork for component 0 at node: 1005710800
Node count: 45
bipartivity = 0.5
transitivity = 0.57
sigma = not necessary

Subnetwork for component 0 at node: 1200049187
Node count: 6
bipartivity = 0.83
transitivity = 0.4
sigma = not necessary

Subnetwork for component 0 at node: 1009708586
Node count: 18
bipartivity = 0.77
transitivity = 0.21
sigma = not necessary

Subnetwork for component 0 at node: 1230738118
Node count: 90
bipartivity = 0.5
transitivity = 0.37
sigma = not necessary

Subnetwork for component 0 at node: 1039068185
Node count: 5
bipartivity = 1.0
transitivity = 0
sigma = nan

Subnetwork for component 0 at node: 884921013
Node count: 4
bipartivity = 1.0
transitivity = 0
sigma = nan

Subnetwork for component 0 at node: 1039400328
Node count: 4
bipartivity = 1.0
transitivity = 0
sigma = nan

Subnetwork for component 0 at node: 919426491
Node count: 37
bipartivity = 0.5
transitivity = 0.62
sigma = not necessary

Subnetwork for component 0 at node: 1070107554
Node count: 35
bipartivity = 0.52
transitivity = 0.44
sigma = not necessary

Subnetwork for component 0 at node: 1261130146
Node count: 48
bipartivity = 0.52
transitivity = 0.39
sigma = not necessary

Subnetwork for component 0 at node: 1310831405
Node count: 49
bipartivity = 0.53
transitivity = 0.22
sigma = not necessary

Subnetwork for component 0 at node: 766937594
Node count: 5
bipartivity = 0.89
transitivity = 0.38
sigma = not necessary

Subnetwork for component 0 at node: 296155122
Node count: 11
bipartivity = 0.55
transitivity = 0.62
sigma = not necessary

Subnetwork for component 0 at node: 296880800
Node count: 11
bipartivity = 0.55
transitivity = 0.62
sigma = not necessary

Subnetwork for component 0 at node: 1539758131
Node count: 46
bipartivity = 0.53
transitivity = 0.23
sigma = not necessary

Subnetwork for component 0 at node: 1416900410
Node count: 74
bipartivity = 0.5
transitivity = 0.43
sigma = not necessary

Subnetwork for component 0 at node: 1167295853
Node count: 16
bipartivity = 0.53
transitivity = 0.6
sigma = not necessary

Subnetwork for component 0 at node: 1167300055
Node count: 5
bipartivity = 0.82
transitivity = 0.55
sigma = not necessary

Subnetwork for component 0 at node: 1230026228
Node count: 11
bipartivity = 0.6
transitivity = 0.59
sigma = not necessary

Subnetwork for component 0 at node: 1167295872
Node count: 17
bipartivity = 0.51
transitivity = 0.66
sigma = not necessary

Subnetwork for component 0 at node: 1167645523
Node count: 51
bipartivity = 0.5
transitivity = 0.49
sigma = not necessary

Subnetwork for component 0 at node: 1261764651
Node count: 85
bipartivity = 0.5
transitivity = 0.37
sigma = not necessary

Subnetwork for component 0 at node: 1199383911
Node count: 3
bipartivity = 1.0
transitivity = 0
sigma = nan

Subnetwork for component 0 at node: 1292846965
Node count: 4
bipartivity = 0.87
transitivity = 0.6
sigma = not necessary

Subnetwork for component 0 at node: 1230742431
Node count: 33
bipartivity = 0.5
transitivity = 0.75
sigma = not necessary

Subnetwork for component 0 at node: 1231079482
Node count: 52
bipartivity = 0.5
transitivity = 0.5
sigma = not necessary

Subnetwork for component 0 at node: 1260685629
Node count: 17
bipartivity = 0.92
transitivity = 0.09
sigma = 2.37

Subnetwork for component 0 at node: 1230738163
Node count: 11
bipartivity = 0.53
transitivity = 0.84
sigma = not necessary

Subnetwork for component 0 at node: 707539688
Node count: 24
bipartivity = 0.62
transitivity = 0.26
sigma = not necessary

Subnetwork for component 0 at node: 1261764557
Node count: 89
bipartivity = 0.5
transitivity = 0.36
sigma = not necessary

Subnetwork for component 0 at node: 5813059835
Node count: 4
bipartivity = 0.87
transitivity = 0.6
sigma = not necessary

Subnetwork for component 0 at node: 1261773006
Node count: 3
bipartivity = 1.0
transitivity = 0
sigma = nan

Subnetwork for component 0 at node: 1261760225
Node count: 4
bipartivity = 1.0
transitivity = 0
sigma = nan

Subnetwork for component 0 at node: 1262105552
Node count: 5
bipartivity = 1.0
transitivity = 0
sigma = nan

Subnetwork for component 0 at node: 1262105601
Node count: 4
bipartivity = 1.0
transitivity = 0
sigma = nan

Subnetwork for component 0 at node: 639779973
Node count: 3
bipartivity = 1.0
transitivity = 0
sigma = nan

Subnetwork for component 0 at node: 1475318548
Node count: 55
bipartivity = 0.5
transitivity = 0.55
sigma = not necessary

Subnetwork for component 0 at node: 1534616031
Node count: 46
bipartivity = 0.53
transitivity = 0.23
sigma = not necessary

Subnetwork for component 0 at node: 5813069498
Node count: 11
bipartivity = 0.57
transitivity = 0.57
sigma = not necessary

Subnetwork for component 0 at node: 580426342
Node count: 15
bipartivity = 0.63
transitivity = 0.32
sigma = not necessary

Subnetwork for component 0 at node: 1322090599
Node count: 10
bipartivity = 0.64
transitivity = 0.46
sigma = not necessary

Subnetwork for component 0 at node: 5813088458
Node count: 48
bipartivity = 0.5
transitivity = 0.51
sigma = not necessary

Subnetwork for component 0 at node: 235985275
Node count: 7
bipartivity = 0.7
transitivity = 0.58
sigma = not necessary

Subnetwork for component 0 at node: 1572390197
Node count: 7
bipartivity = 1.0
transitivity = 0
sigma = nan

Subnetwork for component 0 at node: 5812983636
Node count: 10
bipartivity = 1.0
transitivity = 0
sigma = nan

Subnetwork for component 0 at node: 5812987684
Node count: 48
bipartivity = 0.5
transitivity = 0.56
sigma = not necessary

Subnetwork for component 0 at node: 5813013152
Node count: 88
bipartivity = 0.5
transitivity = 0.36
sigma = not necessary

Subnetwork for component 0 at node: 5813041497
Node count: 3
bipartivity = 1.0
transitivity = 0
sigma = nan

Subnetwork for component 0 at node: 5813047616
Node count: 6
bipartivity = 0.84
transitivity = 0.43
sigma = not necessary

Subnetwork for component 0 at node: 1317354662
Node count: 30
bipartivity = 0.5
transitivity = 0.73
sigma = not necessary

No lattice nodes in component 0
Count of lattice nodes in component 0 is 0
Count of all nodes in component 0 is 263

Component 1: Graph with 6 nodes and 5 edges
Total # of nodes in component: 6

Subnetwork for component 1 at node: 1442176747
Node count: 4
Skipping parameter estimation, component node count < 36

No lattice nodes in component 1
Count of lattice nodes in component 1 is 0
Count of all nodes in component 1 is 6

Component 2: Graph with 3 nodes and 2 edges
Total # of nodes in component: 3

Subnetwork for component 2 at node: 329566174
Node count: 3
Skipping parameter estimation, component node count < 36

No lattice nodes in component 2
Count of lattice nodes in component 2 is 0
Count of all nodes in component 2 is 3

Component 3: Graph with 2 nodes and 1 edges
Total # of nodes in component: 2

Subnetwork for component 3 at node: 5813022738
Node count: 2
Skipping parameter estimation, component node count < 36

No lattice nodes in component 3
Count of lattice nodes in component 3 is 0
Count of all nodes in component 3 is 2

Component 4: Graph with 3 nodes and 2 edges
Total # of nodes in component: 3

Subnetwork for component 4 at node: 890197225
Node count: 3
Skipping parameter estimation, component node count < 36

No lattice nodes in component 4
Count of lattice nodes in component 4 is 0
Count of all nodes in component 4 is 3

Component 5: Graph with 2 nodes and 1 edges
Total # of nodes in component: 2

Subnetwork for component 5 at node: 768301292
Node count: 2
Skipping parameter estimation, component node count < 36

No lattice nodes in component 5
Count of lattice nodes in component 5 is 0
Count of all nodes in component 5 is 2

Component 6: Graph with 2 nodes and 1 edges
Total # of nodes in component: 2

Subnetwork for component 6 at node: 1012954687
Node count: 2
Skipping parameter estimation, component node count < 36

No lattice nodes in component 6
Count of lattice nodes in component 6 is 0
Count of all nodes in component 6 is 2

Component 7: Graph with 3 nodes and 2 edges
Total # of nodes in component: 3

Subnetwork for component 7 at node: 1103576992
Node count: 3
Skipping parameter estimation, component node count < 36

No lattice nodes in component 7
Count of lattice nodes in component 7 is 0
Count of all nodes in component 7 is 3

Component 8: Graph with 2 nodes and 1 edges
Total # of nodes in component: 2

Subnetwork for component 8 at node: 1043143311
Node count: 2
Skipping parameter estimation, component node count < 36

No lattice nodes in component 8
Count of lattice nodes in component 8 is 0
Count of all nodes in component 8 is 2

Component 9: Graph with 3 nodes and 2 edges
Total # of nodes in component: 3

Subnetwork for component 9 at node: 1101806834
Node count: 3
Skipping parameter estimation, component node count < 36

No lattice nodes in component 9
Count of lattice nodes in component 9 is 0
Count of all nodes in component 9 is 3

Component 10: Graph with 2 nodes and 1 edges
Total # of nodes in component: 2

Subnetwork for component 10 at node: 1105165255
Node count: 2
Skipping parameter estimation, component node count < 36

No lattice nodes in component 10
Count of lattice nodes in component 10 is 0
Count of all nodes in component 10 is 2

Component 11: Graph with 2 nodes and 1 edges
Total # of nodes in component: 2

Subnetwork for component 11 at node: 1536986534
Node count: 2
Skipping parameter estimation, component node count < 36

No lattice nodes in component 11
Count of lattice nodes in component 11 is 0
Count of all nodes in component 11 is 2

NEW FILE
/content/drive/MyDrive/newdat_unweighted_BU(R).csv
roi: BU(R)
Entire Network: Graph with 306 nodes and 2526 edges

Enumerating connected components
Subnetwork 0: Graph with 259 nodes and 2482 edges
Subnetwork 1: Graph with 6 nodes and 5 edges
Subnetwork 2: Graph with 7 nodes and 7 edges
Subnetwork 3: Graph with 9 nodes and 8 edges
Subnetwork 4: Graph with 9 nodes and 13 edges
Subnetwork 5: Graph with 4 nodes and 3 edges
Subnetwork 6: Graph with 3 nodes and 2 edges
Subnetwork 7: Graph with 2 nodes and 1 edges
Subnetwork 8: Graph with 4 nodes and 3 edges
Subnetwork 9: Graph with 3 nodes and 2 edges

Analysis of each connected component
Component 0: Graph with 259 nodes and 2482 edges
Total # of nodes in component: 259

Subnetwork for component 0 at node: 329566174
Node count: 227
bipartivity = 0.5
transitivity = 0.25
sigma = not necessary

Subnetwork for component 0 at node: 787762461
Node count: 245
bipartivity = 0.5
transitivity = 0.24
sigma = not necessary

Subnetwork for component 0 at node: 858573728
Node count: 19
bipartivity = 0.5
transitivity = 0.63
sigma = not necessary

Subnetwork for component 0 at node: 894422413
Node count: 19
bipartivity = 0.5
transitivity = 0.63
sigma = not necessary

Subnetwork for component 0 at node: 894702888
Node count: 49
bipartivity = 0.5
transitivity = 0.38
sigma = not necessary

Subnetwork for component 0 at node: 917647959
Node count: 245
bipartivity = 0.5
transitivity = 0.24
sigma = not necessary

Subnetwork for component 0 at node: 948709216
Node count: 243
bipartivity = 0.5
transitivity = 0.24
sigma = not necessary

Subnetwork for component 0 at node: 949710555
Node count: 242
bipartivity = 0.5
transitivity = 0.24
sigma = not necessary

Subnetwork for component 0 at node: 978336888
Node count: 238
bipartivity = 0.5
transitivity = 0.24
sigma = not necessary

Subnetwork for component 0 at node: 978673646
Node count: 205
bipartivity = 0.5
transitivity = 0.27
sigma = not necessary

Subnetwork for component 0 at node: 978733459
Node count: 238
bipartivity = 0.5
transitivity = 0.24
sigma = not necessary

Subnetwork for component 0 at node: 1046726261
Node count: 232
bipartivity = 0.5
transitivity = 0.24
sigma = not necessary

Subnetwork for component 0 at node: 1047426385
Node count: 234
bipartivity = 0.5
transitivity = 0.24
sigma = not necessary

Subnetwork for component 0 at node: 1077459077
Node count: 232
bipartivity = 0.5
transitivity = 0.24
sigma = not necessary

Subnetwork for component 0 at node: 1136273393
Node count: 227
bipartivity = 0.5
transitivity = 0.25
sigma = not necessary

Subnetwork for component 0 at node: 1261760414
Node count: 235
bipartivity = 0.5
transitivity = 0.25
sigma = not necessary

Subnetwork for component 0 at node: 5813041180
Node count: 162
bipartivity = 0.5
transitivity = 0.3
sigma = not necessary

Subnetwork for component 0 at node: 5813050767
Node count: 225
bipartivity = 0.5
transitivity = 0.25
sigma = not necessary

Subnetwork for component 0 at node: 357224041
Node count: 226
bipartivity = 0.5
transitivity = 0.25
sigma = not necessary

Subnetwork for component 0 at node: 541127846
Node count: 238
bipartivity = 0.5
transitivity = 0.24
sigma = not necessary

Subnetwork for component 0 at node: 918334668
Node count: 238
bipartivity = 0.5
transitivity = 0.24
sigma = not necessary

Subnetwork for component 0 at node: 1036637638
Node count: 242
bipartivity = 0.5
transitivity = 0.24
sigma = not necessary

Subnetwork for component 0 at node: 1168241257
Node count: 215
bipartivity = 0.5
transitivity = 0.25
sigma = not necessary

Subnetwork for component 0 at node: 1168923315
Node count: 218
bipartivity = 0.5
transitivity = 0.25
sigma = not necessary

Subnetwork for component 0 at node: 1449247522
Node count: 237
bipartivity = 0.5
transitivity = 0.24
sigma = not necessary

Subnetwork for component 0 at node: 5813020409
Node count: 221
bipartivity = 0.5
transitivity = 0.25
sigma = not necessary

Subnetwork for component 0 at node: 5813047647
Node count: 228
bipartivity = 0.5
transitivity = 0.24
sigma = not necessary

Subnetwork for component 0 at node: 5813048896
Node count: 212
bipartivity = 0.5
transitivity = 0.25
sigma = not necessary

Subnetwork for component 0 at node: 5813060726
Node count: 236
bipartivity = 0.5
transitivity = 0.24
sigma = not necessary

Subnetwork for component 0 at node: 358593042
Node count: 229
bipartivity = 0.5
transitivity = 0.25
sigma = not necessary

Subnetwork for component 0 at node: 919763043
Node count: 243
bipartivity = 0.5
transitivity = 0.24
sigma = not necessary

Subnetwork for component 0 at node: 1078443080
Node count: 219
bipartivity = 0.5
transitivity = 0.25
sigma = not necessary

Subnetwork for component 0 at node: 1136861363
Node count: 219
bipartivity = 0.5
transitivity = 0.25
sigma = not necessary

Subnetwork for component 0 at node: 1140517447
Node count: 219
bipartivity = 0.5
transitivity = 0.25
sigma = not necessary

Subnetwork for component 0 at node: 1167300194
Node count: 225
bipartivity = 0.5
transitivity = 0.25
sigma = not necessary

Subnetwork for component 0 at node: 1225640135
Node count: 218
bipartivity = 0.5
transitivity = 0.25
sigma = not necessary

Subnetwork for component 0 at node: 417221397
Node count: 230
bipartivity = 0.5
transitivity = 0.24
sigma = not necessary

Subnetwork for component 0 at node: 1198330286
Node count: 240
bipartivity = 0.5
transitivity = 0.24
sigma = not necessary

Subnetwork for component 0 at node: 1261773286
Node count: 237
bipartivity = 0.5
transitivity = 0.24
sigma = not necessary

Subnetwork for component 0 at node: 1262105575
Node count: 233
bipartivity = 0.5
transitivity = 0.24
sigma = not necessary

Subnetwork for component 0 at node: 1262114112
Node count: 214
bipartivity = 0.5
transitivity = 0.25
sigma = not necessary

Subnetwork for component 0 at node: 1268568859
Node count: 205
bipartivity = 0.5
transitivity = 0.26
sigma = not necessary

Subnetwork for component 0 at node: 1292803650
Node count: 228
bipartivity = 0.5
transitivity = 0.24
sigma = not necessary

Subnetwork for component 0 at node: 1292816565
Node count: 224
bipartivity = 0.5
transitivity = 0.25
sigma = not necessary

Subnetwork for component 0 at node: 1293136062
Node count: 230
bipartivity = 0.5
transitivity = 0.25
sigma = not necessary

Subnetwork for component 0 at node: 1355810793
Node count: 226
bipartivity = 0.5
transitivity = 0.25
sigma = not necessary

Subnetwork for component 0 at node: 5812979222
Node count: 224
bipartivity = 0.5
transitivity = 0.25
sigma = not necessary

Subnetwork for component 0 at node: 5812987236
Node count: 220
bipartivity = 0.5
transitivity = 0.25
sigma = not necessary

Subnetwork for component 0 at node: 5812987684
Node count: 209
bipartivity = 0.5
transitivity = 0.26
sigma = not necessary

Subnetwork for component 0 at node: 579268807
Node count: 222
bipartivity = 0.5
transitivity = 0.25
sigma = not necessary

Subnetwork for component 0 at node: 977710985
Node count: 233
bipartivity = 0.5
transitivity = 0.24
sigma = not necessary

Subnetwork for component 0 at node: 978051730
Node count: 234
bipartivity = 0.5
transitivity = 0.24
sigma = not necessary

Subnetwork for component 0 at node: 1043825714
Node count: 234
bipartivity = 0.5
transitivity = 0.24
sigma = not necessary

Subnetwork for component 0 at node: 1047421689
Node count: 217
bipartivity = 0.5
transitivity = 0.25
sigma = not necessary

Subnetwork for component 0 at node: 1077459090
Node count: 232
bipartivity = 0.5
transitivity = 0.24
sigma = not necessary

Subnetwork for component 0 at node: 1109163019
Node count: 205
bipartivity = 0.5
transitivity = 0.26
sigma = not necessary

Subnetwork for component 0 at node: 1136865339
Node count: 237
bipartivity = 0.5
transitivity = 0.24
sigma = not necessary

Subnetwork for component 0 at node: 1137219365
Node count: 224
bipartivity = 0.5
transitivity = 0.25
sigma = not necessary

Subnetwork for component 0 at node: 1167304403
Node count: 223
bipartivity = 0.5
transitivity = 0.25
sigma = not necessary

Subnetwork for component 0 at node: 1167632513
Node count: 229
bipartivity = 0.5
transitivity = 0.24
sigma = not necessary

Subnetwork for component 0 at node: 1168249921
Node count: 229
bipartivity = 0.5
transitivity = 0.24
sigma = not necessary

Subnetwork for component 0 at node: 1169898618
Node count: 232
bipartivity = 0.5
transitivity = 0.24
sigma = not necessary

Subnetwork for component 0 at node: 1170857299
Node count: 226
bipartivity = 0.5
transitivity = 0.24
sigma = not necessary

Subnetwork for component 0 at node: 1170865953
Node count: 204
bipartivity = 0.5
transitivity = 0.26
sigma = not necessary

Subnetwork for component 0 at node: 1199625952
Node count: 228
bipartivity = 0.5
transitivity = 0.24
sigma = not necessary

Subnetwork for component 0 at node: 1224595273
Node count: 108
bipartivity = 0.5
transitivity = 0.42
sigma = not necessary

Subnetwork for component 0 at node: 1260754053
Node count: 221
bipartivity = 0.5
transitivity = 0.25
sigma = not necessary

Subnetwork for component 0 at node: 1324430237
Node count: 226
bipartivity = 0.5
transitivity = 0.25
sigma = not necessary

Subnetwork for component 0 at node: 1326813363
Node count: 48
bipartivity = 0.5
transitivity = 0.63
sigma = not necessary

Subnetwork for component 0 at node: 5812983734
Node count: 226
bipartivity = 0.5
transitivity = 0.25
sigma = not necessary

Subnetwork for component 0 at node: 5813071320
Node count: 234
bipartivity = 0.5
transitivity = 0.24
sigma = not necessary

Subnetwork for component 0 at node: 549597974
Node count: 19
bipartivity = 0.55
transitivity = 0.4
sigma = not necessary

Subnetwork for component 0 at node: 975197713
Node count: 16
bipartivity = 0.6
transitivity = 0.36
sigma = not necessary

Subnetwork for component 0 at node: 1105882358
Node count: 187
bipartivity = 0.5
transitivity = 0.28
sigma = not necessary

Subnetwork for component 0 at node: 1131827390
Node count: 16
bipartivity = 0.6
transitivity = 0.36
sigma = not necessary

Subnetwork for component 0 at node: 1005710800
Node count: 221
bipartivity = 0.5
transitivity = 0.25
sigma = not necessary

Subnetwork for component 0 at node: 1261086734
Node count: 227
bipartivity = 0.5
transitivity = 0.25
sigma = not necessary

Subnetwork for component 0 at node: 667241165
Node count: 67
bipartivity = 0.5
transitivity = 0.56
sigma = not necessary

Subnetwork for component 0 at node: 1011611587
Node count: 149
bipartivity = 0.5
transitivity = 0.3
sigma = not necessary

Subnetwork for component 0 at node: 1015385741
Node count: 224
bipartivity = 0.5
transitivity = 0.24
sigma = not necessary

Subnetwork for component 0 at node: 1015700298
Node count: 223
bipartivity = 0.5
transitivity = 0.25
sigma = not necessary

Subnetwork for component 0 at node: 1046735096
Node count: 215
bipartivity = 0.5
transitivity = 0.25
sigma = not necessary

Subnetwork for component 0 at node: 1077434447
Node count: 223
bipartivity = 0.5
transitivity = 0.25
sigma = not necessary

Subnetwork for component 0 at node: 1077752379
Node count: 222
bipartivity = 0.5
transitivity = 0.25
sigma = not necessary

Subnetwork for component 0 at node: 1077778701
Node count: 224
bipartivity = 0.5
transitivity = 0.24
sigma = not necessary

Subnetwork for component 0 at node: 1077778869
Node count: 223
bipartivity = 0.5
transitivity = 0.25
sigma = not necessary

Subnetwork for component 0 at node: 1078447660
Node count: 218
bipartivity = 0.5
transitivity = 0.25
sigma = not necessary

Subnetwork for component 0 at node: 1105834722
Node count: 218
bipartivity = 0.5
transitivity = 0.25
sigma = not necessary

Subnetwork for component 0 at node: 1105839176
Node count: 224
bipartivity = 0.5
transitivity = 0.25
sigma = not necessary

Subnetwork for component 0 at node: 1106180107
Node count: 223
bipartivity = 0.5
transitivity = 0.25
sigma = not necessary

Subnetwork for component 0 at node: 1108459071
Node count: 231
bipartivity = 0.5
transitivity = 0.24
sigma = not necessary

Subnetwork for component 0 at node: 1108485790
Node count: 230
bipartivity = 0.5
transitivity = 0.24
sigma = not necessary

Subnetwork for component 0 at node: 1109478369
Node count: 223
bipartivity = 0.5
transitivity = 0.25
sigma = not necessary

Subnetwork for component 0 at node: 1110164795
Node count: 217
bipartivity = 0.5
transitivity = 0.25
sigma = not necessary

Subnetwork for component 0 at node: 1110173824
Node count: 218
bipartivity = 0.5
transitivity = 0.25
sigma = not necessary

Subnetwork for component 0 at node: 1110868515
Node count: 228
bipartivity = 0.5
transitivity = 0.24
sigma = not necessary

Subnetwork for component 0 at node: 1137210821
Node count: 211
bipartivity = 0.5
transitivity = 0.25
sigma = not necessary

Subnetwork for component 0 at node: 1140189329
Node count: 225
bipartivity = 0.5
transitivity = 0.24
sigma = not necessary

Subnetwork for component 0 at node: 1140240894
Node count: 224
bipartivity = 0.5
transitivity = 0.25
sigma = not necessary

Subnetwork for component 0 at node: 1140508414
Node count: 218
bipartivity = 0.5
transitivity = 0.25
sigma = not necessary

Subnetwork for component 0 at node: 1140534972
Node count: 224
bipartivity = 0.5
transitivity = 0.24
sigma = not necessary

Subnetwork for component 0 at node: 1140862679
Node count: 218
bipartivity = 0.5
transitivity = 0.25
sigma = not necessary

Subnetwork for component 0 at node: 1141195327
Node count: 225
bipartivity = 0.5
transitivity = 0.24
sigma = not necessary

Subnetwork for component 0 at node: 1141213129
Node count: 223
bipartivity = 0.5
transitivity = 0.25
sigma = not necessary

Subnetwork for component 0 at node: 1167295916
Node count: 226
bipartivity = 0.5
transitivity = 0.25
sigma = not necessary

Subnetwork for component 0 at node: 1167300154
Node count: 221
bipartivity = 0.5
transitivity = 0.25
sigma = not necessary

Subnetwork for component 0 at node: 1167563121
Node count: 221
bipartivity = 0.5
transitivity = 0.25
sigma = not necessary

Subnetwork for component 0 at node: 1167563540
Node count: 220
bipartivity = 0.5
transitivity = 0.25
sigma = not necessary

Subnetwork for component 0 at node: 1167567702
Node count: 222
bipartivity = 0.5
transitivity = 0.25
sigma = not necessary

Subnetwork for component 0 at node: 1167645442
Node count: 220
bipartivity = 0.5
transitivity = 0.25
sigma = not necessary

Subnetwork for component 0 at node: 1167645658
Node count: 220
bipartivity = 0.5
transitivity = 0.25
sigma = not necessary

Subnetwork for component 0 at node: 1167891559
Node count: 225
bipartivity = 0.5
transitivity = 0.25
sigma = not necessary

Subnetwork for component 0 at node: 1167895489
Node count: 220
bipartivity = 0.5
transitivity = 0.25
sigma = not necessary

Subnetwork for component 0 at node: 1167896065
Node count: 224
bipartivity = 0.5
transitivity = 0.25
sigma = not necessary

Subnetwork for component 0 at node: 1167904437
Node count: 217
bipartivity = 0.5
transitivity = 0.25
sigma = not necessary

Subnetwork for component 0 at node: 1171207096
Node count: 220
bipartivity = 0.5
transitivity = 0.25
sigma = not necessary

Subnetwork for component 0 at node: 1171613107
Node count: 217
bipartivity = 0.5
transitivity = 0.25
sigma = not necessary

Subnetwork for component 0 at node: 1171613286
Node count: 224
bipartivity = 0.5
transitivity = 0.24
sigma = not necessary

Subnetwork for component 0 at node: 1171902272
Node count: 218
bipartivity = 0.5
transitivity = 0.25
sigma = not necessary

Subnetwork for component 0 at node: 1171910380
Node count: 224
bipartivity = 0.5
transitivity = 0.24
sigma = not necessary

Subnetwork for component 0 at node: 1171954356
Node count: 218
bipartivity = 0.5
transitivity = 0.25
sigma = not necessary

Subnetwork for component 0 at node: 1198257581
Node count: 220
bipartivity = 0.5
transitivity = 0.25
sigma = not necessary

Subnetwork for component 0 at node: 1198693217
Node count: 229
bipartivity = 0.5
transitivity = 0.24
sigma = not necessary

Subnetwork for component 0 at node: 1198931241
Node count: 222
bipartivity = 0.5
transitivity = 0.25
sigma = not necessary

Subnetwork for component 0 at node: 1198943369
Node count: 214
bipartivity = 0.5
transitivity = 0.25
sigma = not necessary

Subnetwork for component 0 at node: 1199289203
Node count: 219
bipartivity = 0.5
transitivity = 0.25
sigma = not necessary

Subnetwork for component 0 at node: 1200290859
Node count: 218
bipartivity = 0.5
transitivity = 0.25
sigma = not necessary

Subnetwork for component 0 at node: 1200610109
Node count: 224
bipartivity = 0.5
transitivity = 0.24
sigma = not necessary

Subnetwork for component 0 at node: 1200942353
Node count: 230
bipartivity = 0.5
transitivity = 0.24
sigma = not necessary

Subnetwork for component 0 at node: 1201624330
Node count: 212
bipartivity = 0.5
transitivity = 0.25
sigma = not necessary

Subnetwork for component 0 at node: 1201961255
Node count: 216
bipartivity = 0.5
transitivity = 0.25
sigma = not necessary

Subnetwork for component 0 at node: 1202241942
Node count: 225
bipartivity = 0.5
transitivity = 0.25
sigma = not necessary

Subnetwork for component 0 at node: 1229288307
Node count: 205
bipartivity = 0.5
transitivity = 0.25
sigma = not necessary

Subnetwork for component 0 at node: 1229369776
Node count: 222
bipartivity = 0.5
transitivity = 0.25
sigma = not necessary

Subnetwork for component 0 at node: 1229633648
Node count: 223
bipartivity = 0.5
transitivity = 0.25
sigma = not necessary

Subnetwork for component 0 at node: 1229965474
Node count: 224
bipartivity = 0.5
transitivity = 0.25
sigma = not necessary

Subnetwork for component 0 at node: 1230319275
Node count: 222
bipartivity = 0.5
transitivity = 0.25
sigma = not necessary

Subnetwork for component 0 at node: 1230324385
Node count: 216
bipartivity = 0.5
transitivity = 0.25
sigma = not necessary

Subnetwork for component 0 at node: 1230712956
Node count: 202
bipartivity = 0.5
transitivity = 0.26
sigma = not necessary

Subnetwork for component 0 at node: 1232979445
Node count: 219
bipartivity = 0.5
transitivity = 0.25
sigma = not necessary

Subnetwork for component 0 at node: 1233281209
Node count: 211
bipartivity = 0.5
transitivity = 0.25
sigma = not necessary

Subnetwork for component 0 at node: 1261423370
Node count: 208
bipartivity = 0.5
transitivity = 0.25
sigma = not necessary

Subnetwork for component 0 at node: 1261423444
Node count: 221
bipartivity = 0.5
transitivity = 0.25
sigma = not necessary

Subnetwork for component 0 at node: 1261423454
Node count: 219
bipartivity = 0.5
transitivity = 0.25
sigma = not necessary

Subnetwork for component 0 at node: 1261427765
Node count: 221
bipartivity = 0.5
transitivity = 0.25
sigma = not necessary

Subnetwork for component 0 at node: 1261436305
Node count: 214
bipartivity = 0.5
transitivity = 0.25
sigma = not necessary

Subnetwork for component 0 at node: 1261436508
Node count: 222
bipartivity = 0.5
transitivity = 0.25
sigma = not necessary

Subnetwork for component 0 at node: 1261760187
Node count: 215
bipartivity = 0.5
transitivity = 0.25
sigma = not necessary

Subnetwork for component 0 at node: 1261773304
Node count: 210
bipartivity = 0.5
transitivity = 0.25
sigma = not necessary

Subnetwork for component 0 at node: 1261773414
Node count: 214
bipartivity = 0.5
transitivity = 0.25
sigma = not necessary

Subnetwork for component 0 at node: 1262105630
Node count: 214
bipartivity = 0.5
transitivity = 0.25
sigma = not necessary

Subnetwork for component 0 at node: 1262114188
Node count: 214
bipartivity = 0.5
transitivity = 0.25
sigma = not necessary

Subnetwork for component 0 at node: 1262114202
Node count: 211
bipartivity = 0.5
transitivity = 0.25
sigma = not necessary

Subnetwork for component 0 at node: 1291435776
Node count: 215
bipartivity = 0.5
transitivity = 0.25
sigma = not necessary

Subnetwork for component 0 at node: 1291780675
Node count: 213
bipartivity = 0.5
transitivity = 0.25
sigma = not necessary

Subnetwork for component 0 at node: 1292121433
Node count: 214
bipartivity = 0.5
transitivity = 0.25
sigma = not necessary

Subnetwork for component 0 at node: 1292847181
Node count: 226
bipartivity = 0.5
transitivity = 0.24
sigma = not necessary

Subnetwork for component 0 at node: 1298804357
Node count: 227
bipartivity = 0.5
transitivity = 0.24
sigma = not necessary

Subnetwork for component 0 at node: 1323156554
Node count: 212
bipartivity = 0.5
transitivity = 0.25
sigma = not necessary

Subnetwork for component 0 at node: 1324145475
Node count: 224
bipartivity = 0.5
transitivity = 0.25
sigma = not necessary

Subnetwork for component 0 at node: 1513674176
Node count: 229
bipartivity = 0.5
transitivity = 0.24
sigma = not necessary

Subnetwork for component 0 at node: 5812979232
Node count: 217
bipartivity = 0.5
transitivity = 0.25
sigma = not necessary

Subnetwork for component 0 at node: 5812986870
Node count: 156
bipartivity = 0.5
transitivity = 0.29
sigma = not necessary

Subnetwork for component 0 at node: 5812986876
Node count: 223
bipartivity = 0.5
transitivity = 0.25
sigma = not necessary

Subnetwork for component 0 at node: 5813013678
Node count: 223
bipartivity = 0.5
transitivity = 0.25
sigma = not necessary

Subnetwork for component 0 at node: 5813014029
Node count: 218
bipartivity = 0.5
transitivity = 0.25
sigma = not necessary

Subnetwork for component 0 at node: 5813016915
Node count: 225
bipartivity = 0.5
transitivity = 0.24
sigma = not necessary

Subnetwork for component 0 at node: 5813020455
Node count: 212
bipartivity = 0.5
transitivity = 0.25
sigma = not necessary

Subnetwork for component 0 at node: 5813020568
Node count: 225
bipartivity = 0.5
transitivity = 0.24
sigma = not necessary

Subnetwork for component 0 at node: 5813053866
Node count: 218
bipartivity = 0.5
transitivity = 0.25
sigma = not necessary

Subnetwork for component 0 at node: 5813053988
Node count: 219
bipartivity = 0.5
transitivity = 0.25
sigma = not necessary

Subnetwork for component 0 at node: 5813065506
Node count: 218
bipartivity = 0.5
transitivity = 0.25
sigma = not necessary

Subnetwork for component 0 at node: 5813069696
Node count: 214
bipartivity = 0.5
transitivity = 0.25
sigma = not necessary

Subnetwork for component 0 at node: 858587718
Node count: 157
bipartivity = 0.5
transitivity = 0.3
sigma = not necessary

Subnetwork for component 0 at node: 449975227
Node count: 55
bipartivity = 0.5
transitivity = 0.47
sigma = not necessary

Subnetwork for component 0 at node: 861583205
Node count: 144
bipartivity = 0.5
transitivity = 0.31
sigma = not necessary

Subnetwork for component 0 at node: 513784136
Node count: 30
bipartivity = 0.58
transitivity = 0.22
sigma = not necessary

Subnetwork for component 0 at node: 760690116
Node count: 7
bipartivity = 0.85
transitivity = 0.3
sigma = not necessary

Subnetwork for component 0 at node: 1259386264
Node count: 127
bipartivity = 0.5
transitivity = 0.4
sigma = not necessary

Subnetwork for component 0 at node: 1109158650
Node count: 223
bipartivity = 0.5
transitivity = 0.25
sigma = not necessary

Subnetwork for component 0 at node: 1261086756
Node count: 222
bipartivity = 0.5
transitivity = 0.25
sigma = not necessary

Subnetwork for component 0 at node: 1322474586
Node count: 207
bipartivity = 0.5
transitivity = 0.25
sigma = not necessary

Subnetwork for component 0 at node: 482754144
Node count: 198
bipartivity = 0.5
transitivity = 0.26
sigma = not necessary

Subnetwork for component 0 at node: 858906840
Node count: 146
bipartivity = 0.5
transitivity = 0.31
sigma = not necessary

Subnetwork for component 0 at node: 1077783627
Node count: 222
bipartivity = 0.5
transitivity = 0.25
sigma = not necessary

Subnetwork for component 0 at node: 1108152508
Node count: 222
bipartivity = 0.5
transitivity = 0.25
sigma = not necessary

Subnetwork for component 0 at node: 1108166986
Node count: 229
bipartivity = 0.5
transitivity = 0.24
sigma = not necessary

Subnetwork for component 0 at node: 1139515440
Node count: 220
bipartivity = 0.5
transitivity = 0.25
sigma = not necessary

Subnetwork for component 0 at node: 1139516013
Node count: 223
bipartivity = 0.5
transitivity = 0.25
sigma = not necessary

Subnetwork for component 0 at node: 1139524692
Node count: 222
bipartivity = 0.5
transitivity = 0.25
sigma = not necessary

Subnetwork for component 0 at node: 1169576040
Node count: 226
bipartivity = 0.5
transitivity = 0.25
sigma = not necessary

Subnetwork for component 0 at node: 1198326456
Node count: 211
bipartivity = 0.5
transitivity = 0.25
sigma = not necessary

Subnetwork for component 0 at node: 1200273581
Node count: 196
bipartivity = 0.5
transitivity = 0.26
sigma = not necessary

Subnetwork for component 0 at node: 1232983358
Node count: 225
bipartivity = 0.5
transitivity = 0.25
sigma = not necessary

Subnetwork for component 0 at node: 1260327246
Node count: 203
bipartivity = 0.5
transitivity = 0.25
sigma = not necessary

Subnetwork for component 0 at node: 1261000309
Node count: 216
bipartivity = 0.5
transitivity = 0.25
sigma = not necessary

Subnetwork for component 0 at node: 1261419142
Node count: 218
bipartivity = 0.5
transitivity = 0.25
sigma = not necessary

Subnetwork for component 0 at node: 1261423507
Node count: 213
bipartivity = 0.5
transitivity = 0.25
sigma = not necessary

Subnetwork for component 0 at node: 1261423534
Node count: 215
bipartivity = 0.5
transitivity = 0.25
sigma = not necessary

Subnetwork for component 0 at node: 1261427885
Node count: 221
bipartivity = 0.5
transitivity = 0.25
sigma = not necessary

Subnetwork for component 0 at node: 1261432158
Node count: 171
bipartivity = 0.5
transitivity = 0.28
sigma = not necessary

Subnetwork for component 0 at node: 1261432168
Node count: 218
bipartivity = 0.5
transitivity = 0.25
sigma = not necessary

Subnetwork for component 0 at node: 1261756007
Node count: 219
bipartivity = 0.5
transitivity = 0.25
sigma = not necessary

Subnetwork for component 0 at node: 1261768859
Node count: 171
bipartivity = 0.5
transitivity = 0.28
sigma = not necessary

Subnetwork for component 0 at node: 1261768880
Node count: 171
bipartivity = 0.5
transitivity = 0.28
sigma = not necessary

Subnetwork for component 0 at node: 1261768913
Node count: 224
bipartivity = 0.5
transitivity = 0.25
sigma = not necessary

Subnetwork for component 0 at node: 1262105637
Node count: 219
bipartivity = 0.5
transitivity = 0.25
sigma = not necessary

Subnetwork for component 0 at node: 1291366237
Node count: 215
bipartivity = 0.5
transitivity = 0.25
sigma = not necessary

Subnetwork for component 0 at node: 1292466818
Node count: 207
bipartivity = 0.5
transitivity = 0.25
sigma = not necessary

Subnetwork for component 0 at node: 1292794996
Node count: 218
bipartivity = 0.5
transitivity = 0.25
sigma = not necessary

Subnetwork for component 0 at node: 1292807819
Node count: 218
bipartivity = 0.5
transitivity = 0.25
sigma = not necessary

Subnetwork for component 0 at node: 1322811240
Node count: 204
bipartivity = 0.5
transitivity = 0.25
sigma = not necessary

Subnetwork for component 0 at node: 1418618235
Node count: 225
bipartivity = 0.5
transitivity = 0.25
sigma = not necessary

Subnetwork for component 0 at node: 5812979230
Node count: 214
bipartivity = 0.5
transitivity = 0.25
sigma = not necessary

Subnetwork for component 0 at node: 5812984024
Node count: 223
bipartivity = 0.5
transitivity = 0.25
sigma = not necessary

Subnetwork for component 0 at node: 5812986547
Node count: 222
bipartivity = 0.5
transitivity = 0.25
sigma = not necessary

Subnetwork for component 0 at node: 5813053983
Node count: 209
bipartivity = 0.5
transitivity = 0.25
sigma = not necessary

Subnetwork for component 0 at node: 5813077556
Node count: 218
bipartivity = 0.5
transitivity = 0.25
sigma = not necessary

Subnetwork for component 0 at node: 1201615899
Node count: 213
bipartivity = 0.5
transitivity = 0.25
sigma = not necessary

Subnetwork for component 0 at node: 1230738237
Node count: 164
bipartivity = 0.5
transitivity = 0.29
sigma = not necessary

Subnetwork for component 0 at node: 1230742517
Node count: 209
bipartivity = 0.5
transitivity = 0.26
sigma = not necessary

Subnetwork for component 0 at node: 1231066662
Node count: 209
bipartivity = 0.5
transitivity = 0.26
sigma = not necessary

Subnetwork for component 0 at node: 1231066732
Node count: 187
bipartivity = 0.5
transitivity = 0.27
sigma = not necessary

Subnetwork for component 0 at node: 5813020453
Node count: 211
bipartivity = 0.5
transitivity = 0.26
sigma = not necessary

Subnetwork for component 0 at node: 1262101350
Node count: 224
bipartivity = 0.5
transitivity = 0.25
sigma = not necessary

Subnetwork for component 0 at node: 954679716
Node count: 225
bipartivity = 0.5
transitivity = 0.25
sigma = not necessary

Subnetwork for component 0 at node: 1260400286
Node count: 212
bipartivity = 0.5
transitivity = 0.25
sigma = not necessary

Subnetwork for component 0 at node: 1140872223
Node count: 198
bipartivity = 0.5
transitivity = 0.26
sigma = not necessary

Subnetwork for component 0 at node: 1230742552
Node count: 182
bipartivity = 0.5
transitivity = 0.27
sigma = not necessary

Subnetwork for component 0 at node: 1760327095
Node count: 164
bipartivity = 0.5
transitivity = 0.28
sigma = not necessary

Subnetwork for component 0 at node: 1379644459
Node count: 184
bipartivity = 0.5
transitivity = 0.27
sigma = not necessary

Subnetwork for component 0 at node: 5812979604
Node count: 49
bipartivity = 0.5
transitivity = 0.45
sigma = not necessary

Subnetwork for component 0 at node: 1200605580
Node count: 187
bipartivity = 0.5
transitivity = 0.26
sigma = not necessary

Subnetwork for component 0 at node: 1572390197
Node count: 158
bipartivity = 0.5
transitivity = 0.29
sigma = not necessary

Subnetwork for component 0 at node: 5813020585
Node count: 196
bipartivity = 0.5
transitivity = 0.26
sigma = not necessary

Subnetwork for component 0 at node: 1230712894
Node count: 163
bipartivity = 0.5
transitivity = 0.29
sigma = not necessary

Subnetwork for component 0 at node: 1072063538
Node count: 27
bipartivity = 0.5
transitivity = 0.79
sigma = not necessary

Subnetwork for component 0 at node: 853437941
Node count: 6
bipartivity = 0.9
transitivity = 0.25
sigma = not necessary

Subnetwork for component 0 at node: 862265395
Node count: 6
bipartivity = 0.9
transitivity = 0.25
sigma = not necessary

Subnetwork for component 0 at node: 1230738247
Node count: 208
bipartivity = 0.5
transitivity = 0.26
sigma = not necessary

Subnetwork for component 0 at node: 1201296549
Node count: 24
bipartivity = 0.5
transitivity = 0.89
sigma = not necessary

Subnetwork for component 0 at node: 1224941044
Node count: 12
bipartivity = 0.52
transitivity = 0.77
sigma = not necessary

Subnetwork for component 0 at node: 642387775
Node count: 3
bipartivity = 1.0
transitivity = 0
sigma = nan

Subnetwork for component 0 at node: 819440815
Node count: 27
bipartivity = 0.57
transitivity = 0.24
sigma = not necessary

Subnetwork for component 0 at node: 1106857669
Node count: 27
bipartivity = 0.57
transitivity = 0.24
sigma = not necessary

Subnetwork for component 0 at node: 861233275
Node count: 24
bipartivity = 0.5
transitivity = 0.58
sigma = not necessary

Subnetwork for component 0 at node: 1448575109
Node count: 29
bipartivity = 0.5
transitivity = 0.61
sigma = not necessary

Subnetwork for component 0 at node: 1291099014
Node count: 15
bipartivity = 0.5
transitivity = 0.72
sigma = not necessary

Subnetwork for component 0 at node: 5813045216
Node count: 15
bipartivity = 0.5
transitivity = 0.72
sigma = not necessary

Subnetwork for component 0 at node: 1355115431
Node count: 11
bipartivity = 0.52
transitivity = 0.77
sigma = not necessary

Subnetwork for component 0 at node: 706862579
Node count: 17
bipartivity = 0.5
transitivity = 0.78
sigma = not necessary

Subnetwork for component 0 at node: 5813047683
Node count: 128
bipartivity = 0.5
transitivity = 0.34
sigma = not necessary

Subnetwork for component 0 at node: 387364605
Node count: 6
bipartivity = 0.9
transitivity = 0.25
sigma = not necessary

Subnetwork for component 0 at node: 1291435693
Node count: 6
bipartivity = 0.9
transitivity = 0.25
sigma = not necessary

Subnetwork for component 0 at node: 1294414279
Node count: 6
bipartivity = 0.9
transitivity = 0.25
sigma = not necessary

Subnetwork for component 0 at node: 5813047772
Node count: 16
bipartivity = 0.5
transitivity = 0.73
sigma = not necessary

Subnetwork for component 0 at node: 455129365
Node count: 62
bipartivity = 0.5
transitivity = 0.52
sigma = not necessary

Subnetwork for component 0 at node: 977006924
Node count: 62
bipartivity = 0.5
transitivity = 0.52
sigma = not necessary

Subnetwork for component 0 at node: 5813041365
Node count: 62
bipartivity = 0.5
transitivity = 0.52
sigma = not necessary

No lattice nodes in component 0
Count of lattice nodes in component 0 is 0
Count of all nodes in component 0 is 259

Component 1: Graph with 6 nodes and 5 edges
Total # of nodes in component: 6

Subnetwork for component 1 at node: 393766777
Node count: 6
Skipping parameter estimation, component node count < 36

No lattice nodes in component 1
Count of lattice nodes in component 1 is 0
Count of all nodes in component 1 is 6

Component 2: Graph with 7 nodes and 7 edges
Total # of nodes in component: 7

Subnetwork for component 2 at node: 703059097
Node count: 3
Skipping parameter estimation, component node count < 36

No lattice nodes in component 2
Count of lattice nodes in component 2 is 0
Count of all nodes in component 2 is 7

Component 3: Graph with 9 nodes and 8 edges
Total # of nodes in component: 9

Subnetwork for component 3 at node: 5812983258
Node count: 9
Skipping parameter estimation, component node count < 36

No lattice nodes in component 3
Count of lattice nodes in component 3 is 0
Count of all nodes in component 3 is 9

Component 4: Graph with 9 nodes and 13 edges
Total # of nodes in component: 9

Subnetwork for component 4 at node: 642720054
Node count: 7
Skipping parameter estimation, component node count < 36

No lattice nodes in component 4
Count of lattice nodes in component 4 is 0
Count of all nodes in component 4 is 9

Component 5: Graph with 4 nodes and 3 edges
Total # of nodes in component: 4

Subnetwork for component 5 at node: 735941254
Node count: 4
[truncated: 2,446,270 more chars]
