# Supplementary material for: Detecting Square Grid Structure in an Animal Neuronal Network
Source: NeuroSci. 2022 Feb 3;3(1):91–103. doi: 10.3390/neurosci3010007 (PMC11523746; doi:10.3390/neurosci3010007)
Supplement: Supplementary file 1 [file neurosci-03-00007-s001.zip › simulate_2d_lattices_py.txt]

import networkx as nx
import time
import numpy as np
import matplotlib.pyplot as plt

# grid graph
G=nx.Graph()
H=nx.Graph()

def compute():
    # find largest component
    largest_cc=max(nx.connected_components(G), key=len)
    H=G.subgraph(largest_cc).copy()
    print(H)

    # draw graph
    nx.draw(H,node_color='black',node_size=200)
    plt.show()

    # calculate clustering and path lengths
    tstart=time.time()
    num_iter,num_rand=100,10
    simulation={"Cr": [], "Lr": []}
    for i in range(num_rand):
        Gr=nx.random_reference(H, num_iter)
        Cr_list=nx.square_clustering(Gr)
        Cr_list_values=np.fromiter(Cr_list.values(),dtype=float)
        avg=np.mean(Cr_list_values)
        simulation["Cr"].append(avg)
        simulation["Lr"].append(nx.average_shortest_path_length(Gr))

    C4_list=nx.square_clustering(H)
    C4_list_values=np.fromiter(C4_list.values(),dtype=float)
    C4=np.mean(C4_list_values)
    L=nx.average_shortest_path_length(H)

    Cr=np.mean(simulation["Cr"])
    Lr=np.mean(simulation["Lr"])

    cluster = C4 / Cr
    path_length = L / Lr
    bipartite=nx.bipartite.spectral_bipartivity(H)
    transitivity=nx.transitivity(H)
    sigma=nx.sigma(G)
    # print("C =",round(C,2),"Cr =",round(Cr,2),"L =",round(L,2),"Lr =",round(Lr,2))
    print("C4 =",round(C4,2),"L =",round(L,2))

    print("cluster fraction to random (C4/Cr) =",round(cluster,2))
    print("path length fraction to random (L/Lr) =",round(path_length,2))
    print("bipartivity =",round(bipartite,2))
    print("sigma =",round(sigma,2))
    print("transitivity =",round(transitivity,2))
    tend=time.time()
    print("Runtime =",round(tend-tstart,1),"seconds")
    print("\n\n")
    G.clear()
    H.clear()

# choose type of network to generate
for i in range(0,6):
    if i == 0:
        # range from 9 to 27
        for M in range(9,28,1):
            G=nx.complete_graph(M)
            print("Complete graph, nodes =",M)
            compute()
    if i == 1:
        # range from 3,3 to 9,9, interval 1
        for M in range(3,10,1):
            G=nx.generators.lattice.grid_2d_graph(M,M)
            print("Lattice 2d square grid, nodes =",M,"x",M)
            compute()
    if i == 2:
        # range from 3,3 to 9,9, interval 1
        for M in range(3,10,1):
            G=nx.generators.lattice.triangular_lattice_graph(M,M)
            print("Lattice 2d triangular grid, nodes =",M,"x",M)
            compute()
    if i == 3:
        # range from 9 to 27, interval 1
        # P=0.1 results in nodes=9 and 3-node component
        # P=0.2 and P=0.3 fails, too, but with larger component
        for M in range(9,28,1):
            for P in range(4,6):
                P=P/10
                G=nx.generators.gnp_random_graph(M,P)
                print("Random graph, nodes =",M,"P =",P)
                compute()
    if i == 4:
        # range from 9 to 27, interval 1, P is attachment freq
        # preferential attachment graph model
        for M in range(9,28,1):
            for P in range(3,7):
                G=nx.generators.barabasi_albert_graph(M,P)
                print("Preferential attachment graph, nodes =",M,"P =",P)
                compute()
    if i == 5:
        # range from 9 to 27, interval 1
        # small-world graph model
        for M in range(9,28,1):
            for P in range(4,7):
                # tested with Q=0.5 and Q=0.1
                Q=0.1
                G=nx.generators.watts_strogatz_graph(M,P,Q)
                print("Small-world graph, nodes =",M,"P =",P,"Q =",Q)
                compute()
print("End")
