# Supplementary material for: Detecting Square Grid Structure in an Animal Neuronal Network
Source: NeuroSci. 2022 Feb 3;3(1):91–103. doi: 10.3390/neurosci3010007 (PMC11523746; doi:10.3390/neurosci3010007)
Supplement: Supplementary file 1 [file neurosci-03-00007-s001.zip › simulate_3d_lattices_py.txt]

import networkx as nx
import time
import numpy as np
import matplotlib.pyplot as plt

# grid graph
G=nx.Graph()
H=nx.Graph()

def compute():
    # find largest component
    largest_cc=max(nx.connected_components(G), key=len)
    H=G.subgraph(largest_cc).copy()
    print(H)

    # draw graph
    nx.draw(H,node_color='black',node_size=200)
    plt.show()

    # calculate clustering and path lengths
    tstart=time.time()
    num_iter,num_rand=100,10
    simulation={"Cr": [], "Lr": []}
    for i in range(num_rand):
        Gr=nx.random_reference(H, num_iter)
        Cr_list=nx.square_clustering(Gr)
        Cr_list_values=np.fromiter(Cr_list.values(),dtype=float)
        avg2=np.mean(Cr_list_values)
        simulation["Cr"].append(avg2)
        simulation["Lr"].append(nx.average_shortest_path_length(Gr))

    C_list=nx.square_clustering(H)
    C_list_values=np.fromiter(C_list.values(),dtype=float)
    C=avg=np.mean(C_list_values)
    L=nx.average_shortest_path_length(H)

    Cr=np.mean(simulation["Cr"])
    Lr=np.mean(simulation["Lr"])

    cluster = C / Cr
    path_length = L / Lr
    bipartite=nx.bipartite.spectral_bipartivity(H)
    transitivity=nx.transitivity(H)
    sigma=nx.sigma(G)
    # print("C =",round(C,2),"Cl =",round(Cl,2),"L =",round(L,2),"Ll =",round(Ll,2))

    print("cluster fraction to random (C/Cr) =",round(cluster,2))
    print("path length fraction to random (L/Lr) =",round(path_length,2))
    print("bipartivity =",round(bipartite,2))
    print("sigma =",round(sigma,2))
    print("transitivity =",round(transitivity,2))
    tend=time.time()
    print("Runtime =",round(tend-tstart,1),"seconds")
    print("\n\n")
    G.clear()
    H.clear()

# generate 3d grid graphs
# range from 3,3,3, to 7,7,7
for M=range(3,8)
    G=nx.generators.lattice.grid_graph(dim=(M,M,M))
    print("Lattice 3d square grid, nodes =",M,"x",M,"x",M)
    compute()
    
print("End")
